# Supplementary material for: Construction and validation of a novel prognostic model for lung squamous cell cancer based on N6-methyladenosine-related genes
Source: World J Surg Oncol. 2022 Feb 27;20:59. doi: 10.1186/s12957-022-02509-1 (PMC8883700; doi:10.1186/s12957-022-02509-1)
Supplement: Supplementary file 3 — Additional file 3 : Supplementary Table 3. differently expressed genes between LUSC and normal tissues in TCGA dataset. [file 12957_2022_2509_MOESM3_ESM.xlsx]

## Sheet: DEG-supplement table
Supplementary table 3. differently expressed genes between LUSC and normal tissues in TCGA dataset
ID	external_gene_name	logFC	AveExpr	t	P.Value	adj.P.Val	B
ENSG00000000460	C1orf112	2.08911	3.55514	21.6242	1.32e-75	8.36e-74	161.513
ENSG00000000938	FGR	-2.79709	3.92162	-17.5492	3.94e-55	1.11e-53	114.515
ENSG00000000971	CFH	-1.10009	5.93369	-6.01169	3.34e-09	8.51e-09	9.61681
ENSG00000001084	GCLC	2.67838	7.06872	11.8764	3.92e-29	3.24e-28	54.937
ENSG00000001561	ENPP4	-2.67315	3.60159	-14.1032	8.4e-39	1.14e-37	77.0718
ENSG00000001626	CFTR	-3.78098	1.82746	-12.6375	2.44e-32	2.41e-31	62.2716
ENSG00000002079	MYH16	1.50837	-0.990448	8.35607	5.27e-16	2.07e-15	24.9943
ENSG00000002745	WNT16	1.58164	-0.8276	5.44708	7.72e-08	1.77e-07	6.56253
ENSG00000002746	HECW1	1.80198	0.546506	8.71327	3.44e-17	1.45e-16	27.6885
ENSG00000003096	KLHL13	2.06003	3.57752	8.26378	1.05e-15	4.05e-15	24.3123
ENSG00000003147	ICA1	-1.24076	3.24785	-6.04684	2.72e-09	6.98e-09	9.81572
ENSG00000003400	CASP10	-1.23476	4.35703	-9.24675	5e-19	2.35e-18	31.8699
ENSG00000003402	CFLAR	-1.57304	6.79058	-17.342	4.08e-54	1.1e-52	112.185
ENSG00000003436	TFPI	-2.60823	5.54968	-12.6078	3.27e-32	3.2e-31	61.9807
ENSG00000003989	SLC7A2	-2.39177	3.70771	-9.70689	1.13e-20	5.86e-20	35.6217
ENSG00000004399	PLXND1	-1.65085	6.54892	-13.4755	5.44e-36	6.43e-35	70.6333
ENSG00000004468	CD38	-1.27118	3.76001	-6.51929	1.59e-10	4.47e-10	12.587
ENSG00000004478	FKBP4	1.95548	7.58797	17.4883	7.83e-55	2.16e-53	113.83
ENSG00000004776	HSPB6	-4.20536	1.65017	-20.8553	1.08e-71	6.09e-70	152.528
ENSG00000004799	PDK4	-4.72744	3.16801	-18.7695	3.55e-61	1.31e-59	128.387
ENSG00000004838	ZMYND10	-3.50398	0.671898	-12.8228	3.9e-33	3.99e-32	64.0958
ENSG00000004848	ARX	-1.19707	-2.05326	-4.5545	6.47e-06	1.27e-05	2.29187
ENSG00000004866	ST7	-1.16762	4.79771	-16.5015	4.94e-50	1.1e-48	102.82
ENSG00000004939	SLC4A1	-2.68518	-3.0434	-16.5865	1.92e-50	4.37e-49	103.76
ENSG00000005001	PRSS22	1.29911	4.30356	5.53249	4.88e-08	1.14e-07	7.00734
ENSG00000005073	HOXA11	3.60619	-0.596226	12.8335	3.5e-33	3.6e-32	64.2013
ENSG00000005108	THSD7A	-2.07637	1.47825	-8.51965	1.52e-16	6.19e-16	26.2173
ENSG00000005187	ACSM3	-2.20662	1.84847	-11.6728	2.7e-28	2.13e-27	53.0199
ENSG00000005189	REXO5	1.1149	2.26673	9.79465	5.39e-21	2.85e-20	36.352
ENSG00000005249	PRKAR2B	-1.37568	2.94432	-7.89982	1.52e-14	5.47e-14	21.6811
ENSG00000005381	MPO	-1.65585	-1.5382	-9.62887	2.16e-20	1.1e-19	34.9764
ENSG00000005421	PON1	-1.52577	-2.33694	-7.18024	2.26e-12	7.1e-12	16.7608
ENSG00000005844	ITGAL	-2.48579	4.33228	-12.7014	1.3e-32	1.3e-31	62.8987
ENSG00000005884	ITGA3	-1.14974	7.5835	-5.80982	1.06e-08	2.6e-08	8.49415
ENSG00000005981	ASB4	-1.75851	-1.71133	-8.12343	2.97e-15	1.12e-14	23.2866
ENSG00000006042	TMEM98	-1.0549	5.37043	-7.09757	3.91e-12	1.21e-11	16.2203
ENSG00000006047	YBX2	3.27501	0.719138	12.222	1.42e-30	1.26e-29	58.2352
ENSG00000006059	KRT33A	2.41163	-2.01862	8.38327	4.29e-16	1.7e-15	25.1963
ENSG00000006071	ABCC8	-1.99526	-1.87646	-7.0636	4.9e-12	1.51e-11	15.9997
ENSG00000006118	TMEM132A	3.03365	6.52955	22.2358	1e-78	7.12e-77	168.679
ENSG00000006210	CX3CL1	-1.24892	6.44171	-6.21268	1.03e-09	2.71e-09	10.7679
ENSG00000006377	DLX6	5.79716	1.5207	18.6599	1.25e-60	4.52e-59	127.133
ENSG00000006453	BAIAP2L1	1.05273	6.22633	11.0593	8.04e-26	5.54e-25	47.3675
ENSG00000006468	ETV1	-2.47724	4.2355	-13.1563	1.38e-34	1.52e-33	67.4144
ENSG00000006534	ALDH3B1	-3.80657	4.04814	-21.2765	7.81e-74	4.68e-72	157.445
ENSG00000006555	TTC22	1.56213	4.58976	9.5166	5.49e-20	2.74e-19	34.0543
ENSG00000006606	CCL26	2.53299	0.0904007	10.4024	2.88e-23	1.72e-22	41.5341
ENSG00000006625	GGCT	1.84751	5.60672	18.3891	2.79e-59	9.45e-58	124.038
ENSG00000006634	DBF4	1.94915	4.19869	18.5843	2.98e-60	1.05e-58	126.268
ENSG00000006638	TBXA2R	-1.78386	0.85405	-14.1871	3.5e-39	4.82e-38	77.944
ENSG00000006704	GTF2IRD1	1.23931	5.25554	12.5021	9.25e-32	8.8e-31	60.9482
ENSG00000006740	ARHGAP44	-3.44927	2.8696	-19.6009	2.4e-65	1.06e-63	137.957
ENSG00000007062	PROM1	-1.20363	1.55821	-3.1846	0.00153119	0.00237533	-2.86718
ENSG00000007129	CEACAM21	-2.5769	0.41159	-14.6232	3.56e-41	5.4e-40	82.5102
ENSG00000007174	DNAH9	-3.50554	0.254601	-11.6797	2.53e-28	2e-27	53.0849
ENSG00000007216	SLC13A2	-1.66808	-2.29089	-6.66841	6.28e-11	1.81e-10	13.4989
ENSG00000007237	GAS7	-2.00421	4.52403	-11.0287	1.06e-25	7.28e-25	47.0905
ENSG00000007264	MATK	-1.5609	1.8816	-8.97223	4.51e-18	2.02e-17	29.6951
ENSG00000007306	CEACAM7	1.67527	-0.762526	4.24089	2.61e-05	4.85e-05	0.95887
ENSG00000007350	TKTL1	-1.48682	-2.07929	-4.2844	2.16e-05	4.05e-05	1.13852
ENSG00000007376	RPUSD1	1.11948	4.61923	12.1059	4.35e-30	3.78e-29	57.1206
ENSG00000007402	CACNA2D2	-5.55906	2.96602	-23.1362	2.5e-83	2.06e-81	179.248
ENSG00000007516	BAIAP3	-1.24978	2.37149	-6.04684	2.72e-09	6.98e-09	9.81571
ENSG00000007908	SELE	-2.89446	1.39727	-9.22727	5.85e-19	2.74e-18	31.714
ENSG00000007933	FMO3	-1.42934	3.28849	-5.11253	4.39e-07	9.48e-07	4.88042
ENSG00000007968	E2F2	2.96435	3.24811	23.3123	3.14e-84	2.7e-82	181.316
ENSG00000008083	JARID2	1.10877	5.54667	11.0655	7.6e-26	5.24e-25	47.4237
ENSG00000008086	CDKL5	-1.53027	3.84645	-13.1604	1.33e-34	1.46e-33	67.4553
ENSG00000008196	TFAP2B	1.69622	-1.60135	4.88361	1.37e-06	2.84e-06	3.78535
ENSG00000008226	DLEC1	-2.02164	1.0952	-6.78694	2.96e-11	8.71e-11	14.2362
ENSG00000008300	CELSR3	1.76828	2.67603	10.2168	1.46e-22	8.39e-22	39.9287
ENSG00000008323	PLEKHG6	2.53925	4.23687	14.4872	1.5e-40	2.2e-39	81.0797
ENSG00000008438	PGLYRP1	-1.81957	-2.84469	-13.7264	4.16e-37	5.2e-36	73.1893
ENSG00000008441	NFIX	-1.70118	6.03778	-12.5113	8.45e-32	8.06e-31	61.0376
ENSG00000008516	MMP25	-1.31439	1.62917	-7.98084	8.44e-15	3.09e-14	22.2587
ENSG00000008517	IL32	-1.39571	5.46744	-7.38656	5.59e-13	1.83e-12	18.1323
ENSG00000008735	MAPK8IP2	1.29701	2.91908	5.33366	1.41e-07	3.16e-07	5.98149
ENSG00000008853	RHOBTB2	-3.15056	4.61992	-18.4552	1.31e-59	4.53e-58	124.793
ENSG00000009413	REV3L	-1.05688	4.57896	-11.8701	4.17e-29	3.43e-28	54.877
ENSG00000009709	PAX7	2.28663	-1.84416	5.44593	7.76e-08	1.78e-07	6.5566
ENSG00000009724	MASP2	-1.41263	-0.55253	-9.50612	5.99e-20	2.98e-19	33.9685
ENSG00000009765	IYD	-3.45134	-1.11678	-13.4137	1.02e-35	1.19e-34	70.0065
ENSG00000010282	HHATL	-1.72184	-3.32471	-10.4794	1.46e-23	8.89e-23	42.2057
ENSG00000010292	NCAPD2	1.95452	7.24531	17.8943	7.87e-57	2.42e-55	118.414
ENSG00000010295	IFFO1	-1.44239	2.95554	-10.173	2.13e-22	1.21e-21	39.5527
ENSG00000010319	SEMA3G	-3.39483	2.66313	-22.9224	3.09e-82	2.48e-80	176.738
ENSG00000010379	SLC6A13	-2.66448	-1.6621	-14.4437	2.37e-40	3.44e-39	80.6236
ENSG00000010438	PRSS3	2.65443	-0.42915	7.48852	2.77e-13	9.22e-13	18.8219
ENSG00000010610	CD4	-1.95406	5.94612	-11.3605	5.02e-27	3.7e-26	50.119
ENSG00000010671	BTK	-2.50734	2.9292	-14.2499	1.81e-39	2.53e-38	78.5973
ENSG00000010810	FYN	-1.33036	5.01619	-10.4756	1.51e-23	9.19e-23	42.1722
ENSG00000010932	FMO1	1.49312	1.93647	6.32895	5.11e-10	1.38e-09	11.4488
ENSG00000011028	MRC2	-1.03597	6.75142	-6.39316	3.46e-10	9.44e-10	11.8295
ENSG00000011052	NME1-NME2	1.5311	0.296707	10.6993	2.08e-24	1.32e-23	44.1419
ENSG00000011201	ANOS1	-3.24165	4.30546	-15.0995	2.21e-43	3.67e-42	87.5673
ENSG00000011332	DPF1	2.26491	0.567085	11.0024	1.35e-25	9.18e-25	46.8531
ENSG00000011347	SYT7	1.48429	3.86964	6.83181	2.22e-11	6.57e-11	14.5182
ENSG00000011426	ANLN	4.34996	5.68089	32.7557	1.36e-131	9.26e-129	290.067
ENSG00000011465	DCN	-2.11884	8.32898	-9.6599	1.67e-20	8.58e-20	35.2326
ENSG00000011600	TYROBP	-2.41953	5.47126	-13.8524	1.13e-37	1.45e-36	74.4824
ENSG00000011677	GABRA3	5.85371	1.94504	21.1265	4.53e-73	2.65e-71	155.693
ENSG00000012048	BRCA1	1.81849	4.3231	15.2005	7.47e-44	1.27e-42	88.6483
ENSG00000012124	CD22	-1.99631	1.96566	-8.37299	4.64e-16	1.83e-15	25.12
ENSG00000012171	SEMA3B	-3.49813	3.29433	-17.4919	7.52e-55	2.08e-53	113.871
ENSG00000012211	PRICKLE3	1.44195	4.37764	14.7052	1.49e-41	2.29e-40	83.3767
ENSG00000012504	NR1H4	-1.94118	-3.53617	-12.6626	1.91e-32	1.89e-31	62.5179
ENSG00000012779	ALOX5	-3.20503	4.52731	-17.3454	3.93e-54	1.06e-52	112.223
ENSG00000012822	CALCOCO1	-1.76907	5.79387	-19.7737	3.24e-66	1.49e-64	139.956
ENSG00000013275	PSMC4	1.06137	6.86197	10.9731	1.76e-25	1.19e-24	46.589
ENSG00000013297	CLDN11	-1.82554	1.9099	-6.62744	8.13e-11	2.32e-10	13.2466
ENSG00000013306	SLC25A39	1.21382	7.44724	14.6473	2.75e-41	4.19e-40	82.7651
ENSG00000013364	MVP	-1.1456	7.3538	-9.74141	8.44e-21	4.41e-20	35.9084
ENSG00000013573	DDX11	2.02474	4.8304	15.2936	2.74e-44	4.77e-43	89.6477
ENSG00000013588	GPRC5A	-3.84797	6.86126	-14.9256	1.43e-42	2.3e-41	85.713
ENSG00000013725	CD6	-1.02633	3.16638	-6.00731	3.42e-09	8.72e-09	9.59207
ENSG00000013810	TACC3	1.83187	5.79025	17.5895	2.5e-55	7.11e-54	114.97
ENSG00000014138	POLA2	1.14607	4.89797	13.0678	3.37e-34	3.63e-33	66.5299
ENSG00000015285	WAS	-1.73178	3.43211	-11.2124	1.98e-26	1.4e-25	48.7602
ENSG00000016082	ISL1	1.55869	-2.12423	5.18199	3.08e-07	6.75e-07	5.22171
ENSG00000016391	CHDH	-1.73281	1.88713	-8.54341	1.27e-16	5.19e-16	26.3965
ENSG00000016602	CLCA4	3.70336	0.942978	8.3644	4.95e-16	1.95e-15	25.0561
ENSG00000018280	SLC11A1	-2.72855	4.42139	-17.1521	3.46e-53	8.91e-52	110.056
ENSG00000018625	ATP1A2	-4.50875	-0.708077	-18.4512	1.37e-59	4.74e-58	124.747
ENSG00000018869	ZNF582	-1.50084	0.295051	-8.19116	1.8e-15	6.87e-15	23.7799
ENSG00000019102	VSIG2	-4.62542	1.5921	-15.8243	8.58e-47	1.68e-45	95.3886
ENSG00000019144	PHLDB1	-1.10191	5.35703	-8.93049	6.27e-18	2.78e-17	29.3687
ENSG00000019169	MARCO	-5.16562	3.79081	-17.6534	1.21e-55	3.49e-54	115.691
ENSG00000019186	CYP24A1	3.59688	2.59414	8.95297	5.25e-18	2.34e-17	29.5444
ENSG00000019505	SYT13	1.89445	0.283567	4.58817	5.54e-06	1.09e-05	2.44024
ENSG00000019549	SNAI2	1.78155	5.18908	10.2561	1.03e-22	5.99e-22	40.2674
ENSG00000019582	CD74	-2.31009	10.5308	-12.3391	4.55e-31	4.17e-30	59.3646
ENSG00000019991	HGF	-2.96959	2.21422	-14.7232	1.23e-41	1.9e-40	83.5662
ENSG00000020181	ADGRA2	-1.33146	4.47328	-8.72231	3.2e-17	1.36e-16	27.7578
ENSG00000020256	ZFP64	1.55614	5.02951	18.1111	6.67e-58	2.16e-56	120.874
ENSG00000020577	SAMD4A	-1.8785	3.95788	-11.2436	1.48e-26	1.06e-25	49.0456
ENSG00000021300	PLEKHB1	-2.80592	2.65153	-12.5405	6.35e-32	6.09e-31	61.3224
ENSG00000021355	SERPINB1	-1.01332	6.85946	-6.01215	3.33e-09	8.49e-09	9.61939
ENSG00000021574	SPAST	1.1785	5.50039	11.4426	2.34e-27	1.76e-26	50.877
ENSG00000021645	NRXN3	-1.10668	2.51972	-4.29737	2.04e-05	3.83e-05	1.19238
ENSG00000021852	C8B	-5.77647	-2.17469	-23.3732	1.53e-84	1.34e-82	182.032
ENSG00000022267	FHL1	-4.49539	4.39442	-23.6378	6.78e-86	6.2e-84	185.14
ENSG00000023445	BIRC3	-1.75288	5.03939	-8.41984	3.25e-16	1.3e-15	25.4689
ENSG00000023839	ABCC2	1.19229	0.833862	3.55014	0.000417834	0.000688512	-1.66059
ENSG00000023909	GCLM	1.62699	6.15061	7.06343	4.91e-12	1.51e-11	15.9986
ENSG00000024422	EHD2	-1.82207	6.80033	-11.1455	3.65e-26	2.56e-25	48.1509
ENSG00000024526	DEPDC1	4.64958	3.73068	34.2034	1.5e-138	1.66e-135	306.037
ENSG00000025423	HSD17B6	-4.27765	2.2946	-26.7045	1.57e-101	2.85e-99	221.046
ENSG00000026025	VIM	-2.1924	8.82684	-14.2218	2.44e-39	3.38e-38	78.3042
ENSG00000026103	FAS	-1.32797	4.16626	-8.00295	7.19e-15	2.64e-14	22.4171
ENSG00000026559	KCNG1	4.18416	1.91644	13.2409	5.89e-35	6.6e-34	68.2642
ENSG00000026652	AGPAT4	-1.14441	3.27143	-7.20323	1.93e-12	6.11e-12	16.9121
ENSG00000026950	BTN3A1	-1.16409	5.15135	-9.0037	3.51e-18	1.58e-17	29.9419
ENSG00000027075	PRKCH	-1.02381	5.39489	-10.8083	7.82e-25	5.1e-24	45.1113
ENSG00000028137	TNFRSF1B	-1.70927	5.32307	-10.8997	3.43e-25	2.28e-24	45.9295
ENSG00000029153	ARNTL2	3.0932	5.82054	17.6353	1.49e-55	4.26e-54	115.486
ENSG00000029559	IBSP	2.68969	-0.918129	12.4434	1.64e-31	1.54e-30	60.3763
ENSG00000029993	HMGB3	2.31336	6.48314	16.4892	5.66e-50	1.25e-48	102.683
ENSG00000030304	MUSK	-2.83027	-1.92118	-17.1603	3.15e-53	8.13e-52	110.149
ENSG00000030582	GRN	-1.02137	9.09527	-10.5775	6.15e-24	3.81e-23	43.0661
ENSG00000031003	FAM13B	-1.13714	4.30743	-14.0962	9.04e-39	1.22e-37	76.9999
ENSG00000031081	ARHGAP31	-3.06896	4.55445	-20.2016	2.23e-68	1.11e-66	144.918
ENSG00000031691	CENPQ	1.04179	3.22697	9.73878	8.62e-21	4.5e-20	35.8865
ENSG00000032219	ARID4A	-1.08223	4.1296	-15.1861	8.72e-44	1.48e-42	88.4946
ENSG00000032444	PNPLA6	-1.62543	5.98571	-19.31	6.98e-64	2.89e-62	134.599
ENSG00000032742	IFT88	-1.02584	3.06049	-12.4906	1.03e-31	9.83e-31	60.8361
ENSG00000033327	GAB2	-2.36961	4.39489	-15.4684	4.13e-45	7.45e-44	91.5304
ENSG00000034053	APBA2	1.15424	3.47371	5.75938	1.4e-08	3.42e-08	8.21892
ENSG00000034239	EFCAB1	-1.83935	1.15242	-6.84982	1.98e-11	5.87e-11	14.6318
ENSG00000034971	MYOC	-4.98459	-2.74586	-24.7294	1.79e-91	2.01e-89	197.953
ENSG00000035141	FAM136A	1.23232	5.52766	15.0514	3.71e-43	6.11e-42	87.0532
ENSG00000035499	DEPDC1B	4.11563	3.19029	29.7843	5.24e-117	1.72e-114	256.582
ENSG00000035664	DAPK2	-2.86842	3.26288	-18.4565	1.29e-59	4.47e-58	124.808
ENSG00000035720	STAP1	-1.1328	-0.179652	-5.36866	1.17e-07	2.65e-07	6.1596
ENSG00000035862	TIMP2	-1.5868	7.63457	-9.77055	6.6e-21	3.47e-20	36.151
ENSG00000036448	MYOM2	-1.42654	0.940924	-7.09896	3.88e-12	1.2e-11	16.2294
ENSG00000036473	OTC	-3.63586	-3.34146	-31.4691	2.52e-125	1.19e-122	275.678
ENSG00000036672	USP2	-1.57572	1.52779	-9.48423	7.17e-20	3.55e-19	33.7898
ENSG00000037280	FLT4	-2.5456	3.4484	-18.1789	3.08e-58	1.01e-56	121.644
ENSG00000037474	NSUN2	1.17459	6.82473	12.8509	2.95e-33	3.04e-32	64.3733
ENSG00000037897	METTL1	1.20829	4.53663	13.8972	7.14e-38	9.24e-37	74.9435
ENSG00000037965	HOXC8	3.48423	0.757943	12.4873	1.07e-31	1.02e-30	60.8032
ENSG00000038295	TLL1	-2.13781	0.996906	-9.84365	3.56e-21	1.9e-20	36.7618
ENSG00000038945	MSR1	-3.51267	4.80749	-16.0181	1.03e-47	2.09e-46	97.5037
ENSG00000039139	DNAH5	-2.0447	2.48744	-8.20547	1.62e-15	6.19e-15	23.8845
ENSG00000039523	RIPOR1	-1.36943	5.93626	-14.3227	8.46e-40	1.2e-38	79.3568
ENSG00000039537	C6	-4.26643	-1.08613	-13.8524	1.13e-37	1.45e-36	74.4824
ENSG00000039987	BEST2	1.05817	-2.88292	5.18415	3.05e-07	6.68e-07	5.23241
ENSG00000040275	SPDL1	1.45384	3.62143	17.7101	6.37e-56	1.86e-54	116.331
ENSG00000040608	RTN4R	1.40274	3.3668	8.69313	4.02e-17	1.69e-16	27.5343
ENSG00000040731	CDH10	-1.91592	-2.88857	-9.7546	7.55e-21	3.95e-20	36.0181
ENSG00000041802	LSG1	1.43068	6.53463	14.1404	5.7e-39	7.78e-38	77.4581
ENSG00000041982	TNC	1.17958	8.09667	4.17071	3.53e-05	6.47e-05	0.67276
ENSG00000042088	TDP1	1.08144	4.26103	13.7043	5.22e-37	6.48e-36	72.9636
ENSG00000042832	TG	1.60659	1.00171	7.12619	3.24e-12	1.01e-11	16.4068
ENSG00000043039	BARX2	2.69597	2.01802	7.29933	1.01e-12	3.26e-12	17.5486
ENSG00000043093	DCUN1D1	1.39568	6.15429	10.6474	3.3e-24	2.08e-23	43.6822
ENSG00000043355	ZIC2	5.46458	1.74261	17.4592	1.09e-54	2.98e-53	113.503
ENSG00000043462	LCP2	-1.63679	4.69386	-10.0541	5.93e-22	3.3e-21	38.5379
ENSG00000043514	TRIT1	1.00538	4.68709	10.1233	3.27e-22	1.85e-21	39.1278
ENSG00000043591	ADRB1	-4.12829	0.669934	-17.3359	4.37e-54	1.17e-52	112.117
ENSG00000044012	GUCA2B	-1.30839	-3.88204	-12.2885	7.44e-31	6.75e-30	58.8762
ENSG00000044524	EPHA3	-1.48641	1.42109	-6.47086	2.15e-10	5.97e-10	12.2946
ENSG00000046604	DSG2	2.03278	8.03191	15.2541	4.19e-44	7.22e-43	89.2239
ENSG00000046653	GPM6B	-1.95579	3.18467	-12.5671	4.89e-32	4.72e-31	61.5821
ENSG00000046774	MAGEC2	1.95527	-2.30947	4.40362	1.28e-05	2.44e-05	1.63951
ENSG00000046889	PREX2	-3.62386	1.67376	-21.2848	7.08e-74	4.26e-72	157.543
ENSG00000047365	ARAP2	-1.15207	4.84749	-9.4387	1.04e-19	5.12e-19	33.419
ENSG00000047617	ANO2	-2.17039	-0.18061	-13.1536	1.42e-34	1.56e-33	67.3874
ENSG00000047644	WWC3	-1.44891	5.81572	-14.1531	4.99e-39	6.86e-38	77.5899
ENSG00000047648	ARHGAP6	-3.65811	1.09709	-22.1012	4.87e-78	3.38e-76	167.101
ENSG00000047936	ROS1	-4.12624	3.2358	-11.308	8.17e-27	5.94e-26	49.6365
ENSG00000048162	NOP16	1.11847	4.39302	11.9454	2.03e-29	1.7e-28	55.5907
ENSG00000048342	CC2D2A	-1.35386	3.56491	-13.3052	3.07e-35	3.49e-34	68.9111
ENSG00000048540	LMO3	-4.5277	2.63281	-13.7865	2.24e-37	2.83e-36	73.8053
ENSG00000048545	GUCA1A	2.30088	-1.52838	10.3115	6.39e-23	3.74e-22	40.745
ENSG00000048740	CELF2	-2.99644	4.65195	-17.5702	3.11e-55	8.81e-54	114.752
ENSG00000048991	R3HDM1	1.14576	5.37902	15.7031	3.22e-46	6.11e-45	94.0713
ENSG00000049246	PER3	-1.06078	4.16669	-6.15341	1.46e-09	3.8e-09	10.425
ENSG00000049283	EPN3	3.72268	4.1951	21.1123	5.35e-73	3.12e-71	155.527
ENSG00000049540	ELN	-2.60587	5.08461	-9.8254	4.16e-21	2.21e-20	36.6089
ENSG00000049541	RFC2	1.23378	5.42238	14.7895	6.08e-42	9.52e-41	84.2681
ENSG00000049759	NEDD4L	-1.23054	6.39197	-10.6463	3.34e-24	2.1e-23	43.6723
ENSG00000049768	FOXP3	1.54053	2.0255	9.31743	2.81e-19	1.34e-18	32.4376
ENSG00000050165	DKK3	-1.04507	6.53061	-6.53737	1.43e-10	4.01e-10	12.6966
ENSG00000050344	NFE2L3	1.01475	5.15254	6.52544	1.53e-10	4.31e-10	12.6243
ENSG00000050438	SLC4A8	-1.79642	1.26167	-9.32511	2.64e-19	1.26e-18	32.4995
ENSG00000050555	LAMC3	-2.38563	3.63692	-12.4285	1.9e-31	1.78e-30	60.2313
ENSG00000050628	PTGER3	-1.34353	0.390246	-6.08617	2.16e-09	5.59e-09	10.0395
ENSG00000050730	TNIP3	-1.39776	1.31958	-5.29149	1.75e-07	3.92e-07	5.76826
ENSG00000051128	HOMER3	1.44528	5.03805	11.1815	2.62e-26	1.85e-25	48.4785
ENSG00000051180	RAD51	3.36112	3.61728	28.938	8.72e-113	2.27e-110	246.891
ENSG00000051341	POLQ	4.47663	3.59956	31.3135	1.46e-124	6.57e-122	273.927
ENSG00000051596	THOC3	2.14793	4.02994	16.8976	5.99e-52	1.46e-50	107.215
ENSG00000051825	MPHOSPH9	1.03227	4.07454	11.9917	1.3e-29	1.11e-28	56.031
ENSG00000052795	FNIP2	-2.01427	4.75548	-17.8573	1.2e-56	3.63e-55	117.996
ENSG00000052802	MSMO1	-1.0283	6.28259	-8.74349	2.72e-17	1.16e-16	27.9204
ENSG00000052850	ALX4	1.03918	-2.21556	3.65588	0.000280774	0.000470323	-1.28821
ENSG00000053108	FSTL4	1.27681	2.66659	4.48287	8.96e-06	1.74e-05	1.97964
ENSG00000053372	MRTO4	1.09467	5.68782	13.0652	3.46e-34	3.73e-33	66.5037
ENSG00000053524	MCF2L2	1.17413	1.38275	7.05673	5.13e-12	1.58e-11	15.9552
ENSG00000053918	KCNQ1	-2.39717	3.75708	-13.2405	5.91e-35	6.63e-34	68.2595
ENSG00000054179	ENTPD2	1.57865	1.30335	6.46308	2.25e-10	6.25e-10	12.2479
ENSG00000054277	OPN3	-1.03735	3.04758	-6.74326	3.91e-11	1.14e-10	13.9632
ENSG00000054356	PTPRN	2.76775	0.171389	10.5923	5.39e-24	3.35e-23	43.1965
ENSG00000054803	CBLN4	-2.45265	-1.8738	-10.0028	9.21e-22	5.07e-21	38.1021
ENSG00000054983	GALC	-1.49388	4.73556	-11.2438	1.48e-26	1.06e-25	49.0475
ENSG00000055044	NOP58	1.00694	6.34444	12.4504	1.53e-31	1.44e-30	60.4449
ENSG00000055163	CYFIP2	-1.89875	4.32201	-11.1428	3.74e-26	2.62e-25	48.1257
ENSG00000055813	CCDC85A	-3.9343	-0.616214	-19.6206	1.91e-65	8.51e-64	138.185
ENSG00000056277	ZNF280C	1.13914	3.14481	10.2129	1.51e-22	8.67e-22	39.8951
ENSG00000056736	IL17RB	-1.20485	1.73911	-7.78332	3.5e-14	1.23e-13	20.8588
ENSG00000056998	GYG2	1.17463	2.23936	6.41304	3.06e-10	8.4e-10	11.9481
ENSG00000057149	SERPINB3	4.07039	3.72581	8.42764	3.07e-16	1.22e-15	25.5272
ENSG00000057294	PKP2	1.83927	4.16957	9.49929	6.34e-20	3.15e-19	33.9127
ENSG00000058063	ATP11B	1.2776	7.09418	9.33782	2.38e-19	1.14e-18	32.602
ENSG00000058085	LAMC2	1.09597	8.32359	4.14948	3.86e-05	7.04e-05	0.58709
ENSG00000058335	RASGRF1	-4.89781	1.57029	-17.498	7.02e-55	1.94e-53	113.939
ENSG00000058404	CAMK2B	1.55492	-0.459034	5.80655	1.08e-08	2.65e-08	8.47623
ENSG00000058804	NDC1	1.43543	5.46783	16.904	5.57e-52	1.36e-50	107.286
ENSG00000059377	TBXAS1	-1.98784	3.80481	-13.1057	2.3e-34	2.51e-33	66.9082
ENSG00000059573	ALDH18A1	1.24602	6.45609	17.7305	5.05e-56	1.49e-54	116.562
ENSG00000059588	TARBP1	1.10597	5.70447	10.9034	3.31e-25	2.21e-24	45.9624
ENSG00000059804	SLC2A3	-1.66337	5.80239	-8.31151	7.36e-16	2.87e-15	24.6643
ENSG00000060140	STYK1	2.1927	2.8832	14.2169	2.56e-39	3.55e-38	78.2532
ENSG00000060656	PTPRU	-1.21711	5.08996	-6.22753	9.39e-10	2.49e-09	10.8542
ENSG00000060718	COL11A1	5.443	4.44292	17.0568	1.01e-52	2.53e-51	108.991
ENSG00000061455	PRDM6	-1.93269	1.88215	-11.4319	2.59e-27	1.93e-26	50.7779
ENSG00000061656	SPAG4	1.38243	2.81574	8.08147	4.05e-15	1.51e-14	22.9827
ENSG00000062038	CDH3	3.33802	7.20317	14.7873	6.22e-42	9.74e-41	84.2454
ENSG00000062524	LTK	-1.91796	0.763848	-8.48023	2.06e-16	8.29e-16	25.9209
ENSG00000062822	POLD1	1.00974	5.24861	10.0915	4.3e-22	2.42e-21	38.8563
ENSG00000063015	SEZ6	-1.03403	-2.63181	-5.04124	6.28e-07	1.34e-06	4.53447
ENSG00000063127	SLC6A16	-1.37391	0.565659	-9.30715	3.06e-19	1.46e-18	32.3549
ENSG00000063660	GPC1	2.6387	8.02854	13.2181	7.42e-35	8.27e-34	68.0344
ENSG00000064042	LIMCH1	-3.97464	5.02724	-19.7572	3.92e-66	1.79e-64	139.765
ENSG00000064102	INTS13	1.52633	5.17614	16.5781	2.11e-50	4.79e-49	103.667
ENSG00000064195	DLX3	1.38708	0.700245	4.64241	4.31e-06	8.57e-06	2.68138
ENSG00000064199	SPA17	-1.10992	2.64566	-8.59373	8.65e-17	3.56e-16	26.7772
ENSG00000064201	TSPAN32	-2.19836	0.100886	-13.12	1.99e-34	2.18e-33	67.0508
ENSG00000064205	CCN5	-3.91385	2.16092	-16.9184	4.75e-52	1.17e-50	107.447
ENSG00000064218	DMRT3	3.13115	0.000687936	9.097	1.67e-18	7.65e-18	30.6775
ENSG00000064225	ST3GAL6	-1.4299	2.60125	-10.0421	6.57e-22	3.65e-21	38.4355
ENSG00000064270	ATP2C2	-1.8102	3.62721	-7.38285	5.73e-13	1.87e-12	18.1074
ENSG00000064300	NGFR	1.38703	3.39133	4.5303	7.22e-06	1.41e-05	2.18588
ENSG00000064309	CDON	-1.13699	3.24749	-6.59064	1.02e-10	2.91e-10	13.0211
ENSG00000064547	LPAR2	1.14872	4.44448	13.2273	6.76e-35	7.55e-34	68.1269
ENSG00000064655	EYA2	2.43565	4.49042	8.76959	2.22e-17	9.49e-17	28.1212
ENSG00000064763	FAR2	-1.8421	2.56062	-11.7022	2.05e-28	1.62e-27	53.2959
ENSG00000064835	POU1F1	-1.19405	-3.64672	-11.5676	7.28e-28	5.59e-27	52.0373
ENSG00000064886	CHI3L2	-3.96684	2.30647	-14.8098	4.9e-42	7.71e-41	84.4834
ENSG00000064989	CALCRL	-2.801	4.82209	-18.6019	2.43e-60	8.63e-59	126.469
ENSG00000064999	ANKS1A	-1.18664	5.61264	-13.7524	3.18e-37	3.99e-36	73.4557
ENSG00000065054	SLC9A3R2	-2.48997	5.26524	-21.2568	9.83e-74	5.87e-72	157.216
ENSG00000065325	GLP2R	-3.03484	-2.88232	-17.0396	1.22e-52	3.07e-51	108.799
ENSG00000065328	MCM10	4.16643	3.55541	30.96	7.99e-123	3.16e-120	269.938
ENSG00000065357	DGKA	1.77407	6.02515	12.7795	5.99e-33	6.06e-32	63.6685
ENSG00000065413	ANKRD44	-2.07026	3.53702	-15.9599	1.94e-47	3.9e-46	96.868
ENSG00000065534	MYLK	-1.61604	6.57049	-10.2144	1.49e-22	8.56e-22	39.9082
ENSG00000065600	PACC1	1.40268	4.03779	12.4484	1.57e-31	1.47e-30	60.425
ENSG00000065618	COL17A1	5.25031	6.47581	13.7314	3.95e-37	4.94e-36	73.2406
ENSG00000065665	SEC61A2	1.02518	2.90987	10.8323	6.3e-25	4.14e-24	45.3258
ENSG00000065675	PRKCQ	-2.10549	1.95907	-10.6078	4.7e-24	2.93e-23	43.333
ENSG00000065717	TLE2	-2.11155	3.8833	-11.5505	8.54e-28	6.54e-27	51.8786
ENSG00000065809	FAM107B	-1.94354	5.5903	-12.5341	6.76e-32	6.48e-31	61.2597
ENSG00000065833	ME1	1.17667	5.68687	5.03673	6.42e-07	1.37e-06	4.51277
ENSG00000065911	MTHFD2	1.86116	6.73541	14.6077	4.19e-41	6.34e-40	82.3476
ENSG00000065923	SLC9A7	1.3037	4.81806	10.6916	2.23e-24	1.42e-23	44.0737
ENSG00000065989	PDE4A	-1.38779	4.36317	-10.6269	3.96e-24	2.48e-23	43.5016
ENSG00000066056	TIE1	-3.07574	3.95135	-21.9311	3.59e-77	2.39e-75	165.108
ENSG00000066084	DIP2B	1.0448	6.5953	9.5069	5.95e-20	2.96e-19	33.9749
ENSG00000066185	ZMYND12	-1.95024	0.106981	-11.2183	1.87e-26	1.33e-25	48.8141
ENSG00000066230	SLC9A3	2.40959	0.537235	8.68458	4.29e-17	1.8e-16	27.4689
ENSG00000066248	NGEF	2.71084	2.35032	11.7953	8.49e-29	6.86e-28	54.1708
ENSG00000066279	ASPM	4.2788	4.62932	30.8396	3.13e-122	1.17e-119	268.576
ENSG00000066294	CD84	-1.27896	3.6704	-6.06559	2.44e-09	6.28e-09	9.92227
ENSG00000066336	SPI1	-2.49108	4.62772	-15.3732	1.16e-44	2.05e-43	90.5039
ENSG00000066382	MPPED2	1.35149	0.897375	4.35312	1.6e-05	3.03e-05	1.42573
ENSG00000066405	CLDN18	-8.27096	2.16183	-22.0111	1.4e-77	9.56e-76	166.045
ENSG00000066629	EML1	-1.378	4.0049	-7.75359	4.32e-14	1.52e-13	20.6505
ENSG00000066735	KIF26A	-1.78218	1.73997	-7.93843	1.15e-14	4.17e-14	21.9558
ENSG00000066813	ACSM2B	-1.10719	-3.85924	-11.3129	7.81e-27	5.68e-26	49.6813
ENSG00000066855	MTFR1	1.15875	5.04678	11.0449	9.16e-26	6.29e-25	47.2376
ENSG00000066933	MYO9A	-1.30584	4.76619	-17.5259	5.13e-55	1.43e-53	114.253
ENSG00000067057	PFKP	1.6741	6.99417	13.7901	2.16e-37	2.73e-36	73.8422
ENSG00000067082	KLF6	-2.22728	7.00805	-17.2695	9.23e-54	2.45e-52	111.372
ENSG00000067177	PHKA1	1.21306	4.12315	10.7757	1.05e-24	6.79e-24	44.821
ENSG00000067208	EVI5	-1.06594	4.21524	-16.7673	2.57e-51	6.06e-50	105.765
ENSG00000067225	PKM	1.32166	10.7305	13.479	5.25e-36	6.22e-35	70.6678
ENSG00000067560	RHOA	-1.01499	8.65451	-15.4626	4.4e-45	7.91e-44	91.4675
ENSG00000067606	PRKCZ	-1.6451	4.587	-16.5451	3.04e-50	6.83e-49	103.302
ENSG00000067715	SYT1	1.58108	2.82961	7.09444	4e-12	1.24e-11	16.1999
ENSG00000067798	NAV3	-1.65786	1.28208	-8.69792	3.87e-17	1.63e-16	27.571
ENSG00000067840	PDZD4	-1.44929	1.50785	-6.35425	4.38e-10	1.19e-09	11.5984
ENSG00000068001	HYAL2	-1.73157	5.69951	-22.8905	4.5e-82	3.58e-80	176.364
ENSG00000068028	RASSF1	-1.18716	4.25955	-15.0041	6.15e-43	1.01e-41	86.5492
ENSG00000068078	FGFR3	1.16797	6.19879	4.41088	1.24e-05	2.37e-05	1.67043
ENSG00000068366	ACSL4	-1.66038	6.14288	-13.8119	1.72e-37	2.19e-36	74.0661
ENSG00000068489	PRR11	2.88165	4.49915	24.7074	2.31e-91	2.58e-89	197.695
ENSG00000068615	REEP1	-2.05578	1.39657	-8.86046	1.09e-17	4.76e-17	28.8236
ENSG00000068650	ATP11A	-2.50868	5.94518	-18.8392	1.59e-61	5.96e-60	129.187
ENSG00000068831	RASGRP2	-2.51019	1.96604	-14.3705	5.12e-40	7.37e-39	79.8561
ENSG00000068976	PYGM	-2.27224	-0.305208	-17.2407	1.28e-53	3.36e-52	111.049
ENSG00000069011	PITX1	6.66063	5.10479	24.7633	1.2e-91	1.36e-89	198.351
ENSG00000069122	ADGRF5	-4.32841	5.04622	-24.918	1.94e-92	2.27e-90	200.165
ENSG00000069188	SDK2	1.00501	4.20051	3.83188	0.000141761	0.000244668	-0.645314
ENSG00000069424	KCNAB2	-1.59701	4.75356	-13.6093	1.39e-36	1.68e-35	71.993
ENSG00000069431	ABCC9	-2.34995	2.9081	-13.357	1.82e-35	2.1e-34	69.4336
ENSG00000069482	GAL	4.11991	0.576145	13.3886	1.32e-35	1.53e-34	69.7526
ENSG00000069535	MAOB	-2.80319	3.31069	-13.415	1.01e-35	1.18e-34	70.0199
ENSG00000069696	DRD4	1.2938	-0.265364	8.00894	6.88e-15	2.53e-14	22.4601
ENSG00000069702	TGFBR3	-2.52977	4.18741	-13.0967	2.52e-34	2.74e-33	66.818
ENSG00000069764	PLA2G10	-2.27421	-1.24441	-13.8909	7.62e-38	9.86e-37	74.8785
ENSG00000069812	HES2	2.43209	3.799	8.89274	8.45e-18	3.72e-17	29.0745
ENSG00000069849	ATP1B3	1.34762	8.18808	8.63682	6.21e-17	2.58e-16	27.1046
ENSG00000069956	MAPK6	1.41613	6.5635	12.9403	1.21e-33	1.27e-32	65.2594
ENSG00000069974	RAB27A	-1.7987	4.94847	-16.8851	6.89e-52	1.68e-50	107.075
ENSG00000069998	HDHD5	1.24834	5.69681	12.9197	1.48e-33	1.56e-32	65.0551
ENSG00000070087	PFN2	2.68759	7.4121	13.5615	2.26e-36	2.71e-35	71.506
ENSG00000070193	FGF10	-3.81012	-2.08262	-16.6112	1.46e-50	3.34e-49	104.034
ENSG00000070404	FSTL3	-2.09153	4.50676	-11.5973	5.5e-28	4.27e-27	52.3145
ENSG00000070501	POLB	1.1205	4.76833	9.0091	3.36e-18	1.52e-17	29.9844
ENSG00000070601	FRMPD1	-1.38311	-2.17201	-6.26324	7.58e-10	2.02e-09	11.0626
ENSG00000070614	NDST1	-1.58735	6.60824	-15.6747	4.39e-46	8.26e-45	93.7627
ENSG00000070669	ASNS	1.95649	5.62637	13.794	2.07e-37	2.63e-36	73.8822
ENSG00000070729	CNGB1	1.26084	-0.340952	4.17742	3.43e-05	6.29e-05	0.699902
ENSG00000070748	CHAT	1.21665	-2.94769	4.94666	1e-06	2.11e-06	4.08237
ENSG00000070756	PABPC1	1.06529	10.5886	11.4869	1.55e-27	1.17e-26	51.2875
ENSG00000070778	PTPN21	-2.89104	3.70926	-23.3645	1.7e-84	1.46e-82	181.93
ENSG00000070808	CAMK2A	-2.07497	-0.898655	-10.4857	1.38e-23	8.42e-23	42.2609
ENSG00000070886	EPHA8	1.58762	-2.61305	6.55419	1.28e-10	3.62e-10	12.7988
ENSG00000071073	MGAT4A	-1.77949	4.4898	-11.4338	2.54e-27	1.9e-26	50.7954
ENSG00000071242	RPS6KA2	-2.86179	5.13117	-19.5719	3.37e-65	1.47e-63	137.622
ENSG00000071246	VASH1	-1.70695	4.10516	-13.4088	1.07e-35	1.25e-34	69.9575
ENSG00000071282	LMCD1	-1.90285	4.9863	-15.2238	5.81e-44	9.94e-43	88.8986
ENSG00000071539	TRIP13	3.8083	5.03428	29.1236	1.03e-113	2.73e-111	249.022
ENSG00000071564	TCF3	1.30797	6.58982	14.1467	5.34e-39	7.32e-38	77.5233
ENSG00000071794	HLTF	1.16928	5.68602	8.97177	4.52e-18	2.02e-17	29.6915
ENSG00000071909	MYO3B	2.04589	0.272832	6.59315	1.01e-10	2.86e-10	13.0365
ENSG00000071967	CYBRD1	-2.62585	6.38351	-18.2729	1.05e-58	3.48e-57	122.715
ENSG00000071991	CDH19	-3.4837	-1.60545	-12.2684	9.04e-31	8.15e-30	58.6824
ENSG00000072041	SLC6A15	4.91239	1.88594	12.1216	3.74e-30	3.26e-29	57.2717
ENSG00000072163	LIMS2	-3.31304	3.66053	-22.573	1.89e-80	1.41e-78	172.636
ENSG00000072415	PALS1	-1.02829	4.81726	-12.2171	1.49e-30	1.33e-29	58.1879
ENSG00000072422	RHOBTB1	-1.24556	3.65806	-10.1817	1.97e-22	1.13e-21	39.627
ENSG00000072571	HMMR	3.32409	3.80615	25.3036	2.1e-94	2.68e-92	204.683
ENSG00000072657	TRHDE	-5.21813	-1.68694	-18.6534	1.35e-60	4.87e-59	127.058
ENSG00000072786	STK10	-1.43655	5.09335	-13.1671	1.24e-34	1.37e-33	67.5229
ENSG00000072840	EVC	-1.05422	4.15688	-7.52836	2.1e-13	7.04e-13	19.0934
ENSG00000072864	NDE1	1.38638	5.59601	13.7542	3.13e-37	3.92e-36	73.4743
ENSG00000072952	IRAG1	-1.54233	3.44795	-9.78659	5.77e-21	3.05e-20	36.2847
ENSG00000073067	CYP2W1	2.34451	-0.549465	6.54025	1.4e-10	3.94e-10	12.7141
ENSG00000073111	MCM2	3.19805	6.7867	26.1701	8.11e-99	1.3e-96	214.815
ENSG00000073146	MOV10L1	1.05587	-0.330383	5.19327	2.91e-07	6.39e-07	5.27755
ENSG00000073150	PANX2	2.36786	3.64502	8.94529	5.58e-18	2.48e-17	29.4843
ENSG00000073282	TP63	5.10444	7.70344	15.237	5.04e-44	8.64e-43	89.0402
ENSG00000073464	CLCN4	-1.93649	2.46181	-9.34751	2.2e-19	1.06e-18	32.6802
ENSG00000073536	NLE1	1.00467	4.45904	10.8379	5.99e-25	3.94e-24	45.376
ENSG00000073670	ADAM11	1.59689	0.111087	7.8225	2.64e-14	9.39e-14	21.1342
ENSG00000073712	FERMT2	-2.31233	4.80117	-16.3039	4.4e-49	9.42e-48	100.64
ENSG00000073754	CD5L	-4.57707	-2.79046	-27.182	5.98e-104	1.15e-101	226.6
ENSG00000073756	PTGS2	-1.84571	4.99694	-6.23714	8.86e-10	2.35e-09	10.9102
ENSG00000073792	IGF2BP2	1.94967	5.79693	7.85082	2.16e-14	7.7e-14	21.3341
ENSG00000073849	ST6GAL1	-1.08662	6.07933	-5.73317	1.62e-08	3.94e-08	8.07675
ENSG00000073861	TBX21	-2.21545	0.145684	-11.8155	7.01e-29	5.69e-28	54.361
ENSG00000073910	FRY	-2.91036	3.82819	-17.367	3.08e-54	8.32e-53	112.466
ENSG00000074181	NOTCH3	1.23986	8.21557	7.8827	1.72e-14	6.17e-14	21.5597
ENSG00000074201	CLNS1A	1.02477	6.40696	11.9178	2.65e-29	2.2e-28	55.3286
ENSG00000074211	PPP2R2C	5.52859	3.72434	15.9479	2.22e-47	4.44e-46	96.7365
ENSG00000074317	SNCB	1.69617	-1.74775	7.16437	2.51e-12	7.86e-12	16.6567
ENSG00000074370	ATP2A3	-1.24894	4.93024	-7.42473	4.3e-13	1.42e-12	18.3896
ENSG00000074410	CA12	2.53752	6.05606	8.41345	3.42e-16	1.36e-15	25.4212
ENSG00000074416	MGLL	-2.76802	5.80705	-15.6061	9.27e-46	1.72e-44	93.0187
ENSG00000074527	NTN4	-2.77361	4.65215	-15.4052	8.19e-45	1.46e-43	90.8488
ENSG00000074660	SCARF1	-2.46498	3.15624	-20.275	9.49e-69	4.82e-67	145.771
ENSG00000074706	IPCEF1	-1.24541	1.60719	-7.35166	7.09e-13	2.31e-12	17.8982
ENSG00000074800	ENO1	1.17571	10.862	11.8211	6.64e-29	5.41e-28	54.4143
ENSG00000074966	TXK	-1.83213	-0.325333	-11.1968	2.28e-26	1.62e-25	48.6182
ENSG00000075043	KCNQ2	1.00999	-2.67131	3.81923	0.000149032	0.000256782	-0.692476
ENSG00000075131	TIPIN	1.04808	2.99712	11.4223	2.83e-27	2.11e-26	50.6897
ENSG00000075188	NUP37	1.1817	4.70127	13.9365	4.75e-38	6.19e-37	75.3486
ENSG00000075218	GTSE1	4.02137	3.96832	32.4957	2.48e-130	1.53e-127	287.173
ENSG00000075239	ACAT1	-1.04258	5.10203	-11.8003	8.09e-29	6.54e-28	54.2185
ENSG00000075340	ADD2	1.06923	3.03366	3.00379	0.00278709	0.0042129	-3.41733
ENSG00000075461	CACNG4	-3.20852	1.56184	-9.21684	6.36e-19	2.98e-18	31.6306
ENSG00000075618	FSCN1	2.47013	8.15939	14.3897	4.18e-40	6.05e-39	80.0579
ENSG00000075651	PLD1	1.59668	5.56388	10.0334	7.08e-22	3.93e-21	38.3623
ENSG00000075673	ATP12A	1.08341	1.37488	2.73763	0.00638777	0.00925405	-4.17049
ENSG00000075702	WDR62	2.84078	4.02762	20.1195	5.82e-68	2.85e-66	143.964
ENSG00000075711	DLG1	1.04899	6.84595	10.2928	7.52e-23	4.39e-22	40.5839
ENSG00000075884	ARHGAP15	-1.81295	2.34524	-10.6422	3.46e-24	2.17e-23	43.6367
ENSG00000076003	MCM6	1.71751	6.03768	18.3854	2.91e-59	9.83e-58	123.997
ENSG00000076067	RBMS2	-2.17721	5.24026	-19.8586	1.21e-66	5.62e-65	140.94
ENSG00000076248	UNG	1.57382	5.94584	18.1848	2.88e-58	9.41e-57	121.712
ENSG00000076344	RGS11	-1.439	0.779142	-6.79885	2.74e-11	8.08e-11	14.3109
ENSG00000076356	PLXNA2	-1.40933	5.58846	-8.32367	6.72e-16	2.62e-15	24.7542
ENSG00000076382	SPAG5	3.37137	5.09493	26.1623	8.89e-99	1.42e-96	214.724
ENSG00000076554	TPD52	1.2154	6.70173	11.3427	5.93e-27	4.34e-26	49.9549
ENSG00000076555	ACACB	-2.16027	3.25435	-17.8814	9.12e-57	2.79e-55	118.268
ENSG00000076641	PAG1	-2.09473	4.08645	-14.9073	1.73e-42	2.78e-41	85.5185
ENSG00000076662	ICAM3	-1.41498	1.18894	-6.88127	1.61e-11	4.82e-11	14.8309
ENSG00000076706	MCAM	-1.2859	6.27675	-9.17176	9.15e-19	4.24e-18	31.271
ENSG00000076864	RAP1GAP	-1.50928	4.53254	-8.53092	1.4e-16	5.69e-16	26.3023
ENSG00000077152	UBE2T	3.67587	4.30849	29.7982	4.47e-117	1.48e-114	256.741
ENSG00000077157	PPP1R12B	-1.81984	5.03365	-13.4825	5.06e-36	6e-35	70.7042
ENSG00000077264	PAK3	-1.55023	-0.505236	-6.61525	8.77e-11	2.5e-10	13.1718
ENSG00000077274	CAPN6	-1.01542	-0.0239092	-3.03087	0.00255271	0.00387407	-3.33694
ENSG00000077327	SPAG6	-3.46013	-0.306107	-9.96424	1.28e-21	6.99e-21	37.7763
ENSG00000077348	EXOSC5	1.57327	4.58366	15.1626	1.12e-43	1.89e-42	88.2431
ENSG00000077420	APBB1IP	-2.01846	3.18524	-11.3413	6e-27	4.39e-26	49.9421
ENSG00000077522	ACTN2	-3.95151	-1.16991	-18.0092	2.13e-57	6.74e-56	119.717
ENSG00000077616	NAALAD2	-1.48709	0.133007	-8.92337	6.63e-18	2.94e-17	29.3131
ENSG00000077684	JADE1	-1.70903	4.24351	-17.51	6.13e-55	1.7e-53	114.074
ENSG00000077935	SMC1B	1.84899	-0.520963	7.06494	4.86e-12	1.5e-11	16.0084
ENSG00000077942	FBLN1	-1.08807	7.90221	-7.19889	1.99e-12	6.28e-12	16.8835
ENSG00000077943	ITGA8	-4.02454	2.58495	-20.819	1.66e-71	9.26e-70	152.104
ENSG00000077984	CST7	-1.69759	2.54521	-9.47282	7.88e-20	3.9e-19	33.6968
ENSG00000078018	MAP2	-1.65275	4.11069	-5.79907	1.12e-08	2.76e-08	8.43532
ENSG00000078081	LAMP3	-3.43628	6.16733	-17.3684	3.03e-54	8.2e-53	112.482
ENSG00000078098	FAP	1.2631	3.75148	5.89135	6.66e-09	1.67e-08	8.94347
ENSG00000078114	NEBL	-2.04537	5.41073	-11.8165	6.94e-29	5.64e-28	54.3711
ENSG00000078269	SYNJ2	1.07642	4.64072	10.8009	8.35e-25	5.45e-24	45.0452
ENSG00000078399	HOXA9	1.12726	-0.502118	4.89393	1.3e-06	2.7e-06	3.83372
ENSG00000078401	EDN1	-2.50025	3.98403	-11.9668	1.65e-29	1.4e-28	55.7946
ENSG00000078549	ADCYAP1R1	-2.37582	-0.726123	-10.9572	2.04e-25	1.37e-24	46.4461
ENSG00000078589	P2RY10	-1.01186	0.550384	-4.47794	9.16e-06	1.77e-05	1.95832
ENSG00000078596	ITM2A	-2.83412	3.39926	-15.0127	5.61e-43	9.19e-42	86.6406
ENSG00000078725	BRINP1	-1.46723	-1.08704	-4.24781	2.53e-05	4.71e-05	0.987345
ENSG00000078900	TP73	2.1665	3.7384	9.698	1.21e-20	6.3e-20	35.548
ENSG00000079101	CLUL1	-1.79185	-0.329829	-7.64779	9.13e-14	3.13e-13	19.9145
ENSG00000079102	RUNX1T1	-2.46389	1.38954	-13.1439	1.57e-34	1.72e-33	67.2903
ENSG00000079156	OSBPL6	-1.14743	2.81488	-5.88148	7.04e-09	1.76e-08	8.8888
ENSG00000079308	TNS1	-3.35173	6.93057	-22.6647	6.42e-81	4.91e-79	173.713
ENSG00000079335	CDC14A	-1.20901	2.92963	-10.4043	2.84e-23	1.69e-22	41.5502
ENSG00000079337	RAPGEF3	-2.04329	2.81664	-13.0829	2.89e-34	3.14e-33	66.6804
ENSG00000079393	DUSP13	1.96695	-1.73497	7.59183	1.35e-13	4.58e-13	19.5285
ENSG00000079462	PAFAH1B3	2.15823	4.88728	18.07	1.07e-57	3.41e-56	120.407
ENSG00000079616	KIF22	1.54279	5.8335	17.8178	1.88e-56	5.63e-55	117.549
ENSG00000079739	PGM1	-1.02295	6.03917	-9.24341	5.13e-19	2.41e-18	31.8431
ENSG00000079819	EPB41L2	-1.45152	5.62354	-10.7711	1.09e-24	7.07e-24	44.78
ENSG00000079841	RIMS1	-1.633	-1.37031	-6.35868	4.27e-10	1.16e-09	11.6247
ENSG00000079950	STX7	-1.0849	5.55828	-14.4798	1.62e-40	2.37e-39	81.0024
ENSG00000080007	DDX43	-1.42461	-0.285889	-4.52546	7.38e-06	1.44e-05	2.16474
ENSG00000080031	PTPRH	3.43354	1.84589	12.5881	3.97e-32	3.86e-31	61.7879
ENSG00000080224	EPHA6	1.23017	-1.4583	4.05082	5.83e-05	0.00010476	0.194326
ENSG00000080293	SCTR	-3.9157	0.897433	-13.0507	4e-34	4.31e-33	66.3585
ENSG00000080493	SLC4A4	-3.97763	1.88624	-14.622	3.6e-41	5.47e-40	82.4976
ENSG00000080546	SESN1	-1.48831	4.34614	-15.1777	9.54e-44	1.62e-42	88.4045
ENSG00000080572	DNAAF6	-3.0902	-2.67399	-12.5411	6.31e-32	6.05e-31	61.3287
ENSG00000080618	CPB2	-6.6224	-1.35313	-25.551	1.15e-95	1.57e-93	207.579
ENSG00000080709	KCNN2	-1.70532	-0.231499	-9.74121	8.45e-21	4.41e-20	35.9067
ENSG00000080819	CPOX	1.36612	4.9888	14.6344	3.16e-41	4.81e-40	82.6282
ENSG00000080839	RBL1	1.30281	4.19392	14.8941	1.99e-42	3.19e-41	85.3785
ENSG00000080986	NDC80	3.81821	3.92924	29.755	7.33e-117	2.34e-114	256.248
ENSG00000081026	MAGI3	-2.06135	4.27255	-18.3208	6.09e-59	2.03e-57	123.26
ENSG00000081041	CXCL2	-4.17828	3.26777	-15.2035	7.23e-44	1.23e-42	88.6809
ENSG00000081051	AFP	1.1915	-2.50488	4.49838	8.35e-06	1.62e-05	2.04687
ENSG00000081052	COL4A4	-3.67413	2.50024	-15.8267	8.36e-47	1.64e-45	95.4151
ENSG00000081181	ARG2	1.05595	2.55568	6.38727	3.59e-10	9.78e-10	11.7945
ENSG00000081189	MEF2C	-2.21726	3.80926	-15.1276	1.63e-43	2.73e-42	87.8685
ENSG00000081237	PTPRC	-2.14125	5.4059	-10.4983	1.24e-23	7.55e-23	42.3706
ENSG00000081248	CACNA1S	-2.73944	-3.0322	-15.42	6.98e-45	1.25e-43	91.0085
ENSG00000081277	PKP1	5.62554	8.3257	15.1493	1.3e-43	2.17e-42	88.0998
ENSG00000081320	STK17B	-1.13534	5.8	-9.27792	3.88e-19	1.83e-18	32.1199
ENSG00000081479	LRP2	-4.10774	1.19828	-13.4614	6.28e-36	7.41e-35	70.49
ENSG00000081791	DELE1	-1.03977	5.22601	-15.8772	4.81e-47	9.52e-46	95.9658
ENSG00000081803	CADPS2	-1.91228	4.10359	-11.6893	2.31e-28	1.83e-27	53.1746
ENSG00000081818	PCDHB4	-1.20089	1.05125	-5.88871	6.76e-09	1.69e-08	8.92886
ENSG00000081853	PCDHGA2	-1.91069	0.00925152	-10.971	1.8e-25	1.21e-24	46.5701
ENSG00000081985	IL12RB2	1.77682	0.990669	7.36629	6.42e-13	2.09e-12	17.9962
ENSG00000082126	MPP4	1.07659	-1.94177	4.76639	2.4e-06	4.88e-06	3.24241
ENSG00000082175	PGR	-3.28336	0.215738	-17.4448	1.28e-54	3.5e-53	113.341
ENSG00000082397	EPB41L3	-1.84927	4.35912	-9.53984	4.53e-20	2.27e-19	34.2445
ENSG00000082482	KCNK2	1.94461	-0.335942	5.70421	1.91e-08	4.6e-08	7.92034
ENSG00000082556	OPRK1	1.25982	-0.837643	3.4071	0.000704334	0.00113258	-2.14769
ENSG00000082898	XPO1	1.09156	7.87037	14.9517	1.08e-42	1.75e-41	85.9904
ENSG00000083093	PALB2	1.08381	4.23538	14.6558	2.52e-41	3.84e-40	82.8542
ENSG00000083307	GRHL2	1.57859	6.17985	14.601	4.5e-41	6.79e-40	82.2769
ENSG00000083782	EPYC	1.7972	-1.86811	6.55302	1.29e-10	3.65e-10	12.7918
ENSG00000083814	ZNF671	-1.36764	1.62975	-9.08236	1.88e-18	8.58e-18	30.5617
ENSG00000084110	HAL	-1.384	-0.377398	-5.76102	1.39e-08	3.4e-08	8.22786
ENSG00000084234	APLP2	-1.23561	9.36002	-12.4399	1.7e-31	1.6e-30	60.3429
ENSG00000084628	NKAIN1	3.42462	-0.179768	14.5708	6.19e-41	9.28e-40	81.9587
ENSG00000084674	APOB	-1.54801	-2.20226	-6.7062	4.95e-11	1.44e-10	13.7328
ENSG00000084710	EFR3B	-3.0004	1.41178	-14.5294	9.59e-41	1.43e-39	81.5228
ENSG00000084731	KIF3C	1.48714	4.68006	11.9372	2.2e-29	1.84e-28	55.5131
ENSG00000084774	CAD	1.48641	6.48215	14.563	6.72e-41	1e-39	81.8766
ENSG00000085063	CD59	-1.12196	8.27219	-8.91376	7.16e-18	3.16e-17	29.2381
ENSG00000085265	FCN1	-3.70648	2.12318	-16.7834	2.14e-51	5.1e-50	105.945
ENSG00000085276	MECOM	-1.22959	5.31491	-7.34536	7.4e-13	2.4e-12	17.8559
ENSG00000085514	PILRA	-2.36992	2.87854	-14.4995	1.32e-40	1.94e-39	81.209
ENSG00000085552	IGSF9	4.55949	5.52411	24.0127	8.21e-88	7.92e-86	189.542
ENSG00000085563	ABCB1	-2.64025	0.846927	-15.2774	3.26e-44	5.65e-43	89.4736
ENSG00000085760	MTIF2	1.12476	5.44495	15.203	7.27e-44	1.24e-42	88.6756
ENSG00000085831	TTC39A	-1.29977	3.51827	-8.52883	1.42e-16	5.78e-16	26.2866
ENSG00000085840	ORC1	3.47638	3.38367	28.3522	7.54e-110	1.82e-107	240.147
ENSG00000085999	RAD54L	4.17358	3.35653	33.4169	8.78e-135	7.28e-132	297.39
ENSG00000086205	FOLH1	1.36389	2.13188	5.445	7.8e-08	1.79e-07	6.55181
ENSG00000086289	EPDR1	-2.10098	3.94835	-10.8099	7.7e-25	5.03e-24	45.1257
ENSG00000086300	SNX10	-1.18877	4.51913	-8.1838	1.9e-15	7.24e-15	23.7261
ENSG00000086548	CEACAM6	-3.44752	6.13724	-9.63073	2.13e-20	1.09e-19	34.9917
ENSG00000086570	FAT2	5.76352	5.83226	16.7326	3.78e-51	8.84e-50	105.38
ENSG00000086717	PPEF1	1.48082	-0.388385	8.21208	1.54e-15	5.9e-15	23.9329
ENSG00000086730	LAT2	-1.96115	3.46077	-13.8693	9.53e-38	1.23e-36	74.6562
ENSG00000087074	PPP1R15A	-1.82132	6.45355	-14.9232	1.46e-42	2.35e-41	85.6875
ENSG00000087076	HSD17B14	-1.01394	2.75841	-6.07053	2.37e-09	6.11e-09	9.95036
ENSG00000087128	TMPRSS11E	5.57832	2.61271	14.2633	1.58e-39	2.21e-38	78.7371
ENSG00000087237	CETP	-1.99642	0.337518	-13.7924	2.11e-37	2.68e-36	73.8656
ENSG00000087274	ADD1	-1.05498	7.44249	-15.1614	1.14e-43	1.92e-42	88.2299
ENSG00000087299	L2HGDH	1.15772	3.52974	11.5313	1.02e-27	7.81e-27	51.6996
ENSG00000087494	PTHLH	5.70716	5.55068	15.6824	4.04e-46	7.62e-45	93.8466
ENSG00000087495	PHACTR3	-3.03235	0.262516	-11.1012	5.48e-26	3.8e-25	47.7481
ENSG00000087510	TFAP2C	2.04132	4.81999	13.0685	3.34e-34	3.61e-33	66.5367
ENSG00000087586	AURKA	3.15534	4.69909	28.4448	2.58e-110	6.28e-108	241.216
ENSG00000087589	CASS4	-3.23607	1.8454	-17.8714	1.02e-56	3.11e-55	118.155
ENSG00000087842	PIR	1.53911	4.97018	8.41595	3.35e-16	1.33e-15	25.4399
ENSG00000087884	AAMDC	-1.00313	3.17827	-10.8744	4.31e-25	2.85e-24	45.7018
ENSG00000087903	RFX2	-1.69121	3.68139	-14.0697	1.19e-38	1.6e-37	76.7253
ENSG00000088053	GP6	-1.4017	-1.93202	-8.55252	1.19e-16	4.85e-16	26.4653
ENSG00000088305	DNMT3B	2.25403	2.82677	14.3205	8.65e-40	1.23e-38	79.3343
ENSG00000088320	REM1	-2.40907	-0.189017	-14.5259	9.95e-41	1.48e-39	81.4866
ENSG00000088325	TPX2	4.72636	6.35983	36.7188	2.18e-150	1.44e-146	333.201
ENSG00000088340	FER1L4	2.30128	2.50709	10.3239	5.74e-23	3.37e-22	40.8522
ENSG00000088356	PDRG1	1.05749	4.71754	11.4845	1.58e-27	1.2e-26	51.2649
ENSG00000088386	SLC15A1	3.58517	0.957194	14.0821	1.05e-38	1.41e-37	76.8533
ENSG00000088387	DOCK9	-1.55279	6.01341	-13.8752	8.96e-38	1.16e-36	74.7172
ENSG00000088543	C3orf18	-1.27656	1.78443	-10.7995	8.46e-25	5.51e-24	45.0328
ENSG00000088726	TMEM40	3.77718	3.39383	15.2437	4.69e-44	8.05e-43	89.1115
ENSG00000088727	KIF9	-1.22072	1.93042	-13.716	4.63e-37	5.77e-36	73.0827
ENSG00000088766	CRLS1	-1.0774	5.5611	-13.9081	6.38e-38	8.28e-37	75.0552
ENSG00000088826	SMOX	1.76214	4.18981	12.4518	1.51e-31	1.43e-30	60.4581
ENSG00000088827	SIGLEC1	-2.48688	3.90004	-12.3661	3.5e-31	3.23e-30	59.626
ENSG00000088836	SLC4A11	2.6601	4.03718	11.1592	3.22e-26	2.26e-25	48.2753
ENSG00000088882	CPXM1	1.80665	3.75807	8.32023	6.89e-16	2.69e-15	24.7288
ENSG00000088926	F11	-5.5815	-2.05811	-24.9777	9.65e-93	1.15e-90	200.864
ENSG00000088992	TESC	-1.92268	1.11152	-8.74369	2.71e-17	1.16e-16	27.9219
ENSG00000089041	P2RX7	-2.01902	2.54212	-12.1539	2.74e-30	2.41e-29	57.5813
ENSG00000089101	CFAP61	-2.33235	-0.941382	-10.7533	1.28e-24	8.26e-24	44.621
ENSG00000089116	LHX5	4.06145	-0.446461	12.4652	1.33e-31	1.25e-30	60.5885
ENSG00000089169	RPH3A	-1.5686	-2.22242	-8.01612	6.53e-15	2.4e-14	22.5117
ENSG00000089195	TRMT6	1.05121	5.04516	12.14	3.13e-30	2.74e-29	57.4478
ENSG00000089199	CHGB	2.07545	0.489888	5.73818	1.58e-08	3.83e-08	8.1039
ENSG00000089225	TBX5	-2.50243	2.42903	-15.0738	2.91e-43	4.82e-42	87.2932
ENSG00000089250	NOS1	-2.21169	1.07981	-5.10275	4.61e-07	9.94e-07	4.83269
ENSG00000089356	FXYD3	1.31039	8.06095	5.25028	2.17e-07	4.82e-07	5.56138
ENSG00000089472	HEPH	-1.16963	3.64371	-6.27159	7.21e-10	1.93e-09	11.1115
ENSG00000089685	BIRC5	4.84422	5.87395	34.3612	2.65e-139	3.2e-136	307.763
ENSG00000089723	OTUB2	1.28453	1.90563	8.96873	4.63e-18	2.07e-17	29.6677
ENSG00000090006	LTBP4	-2.17172	6.77383	-13.4469	7.28e-36	8.55e-35	70.3428
ENSG00000090339	ICAM1	-2.90698	6.569	-14.1451	5.43e-39	7.43e-38	77.5073
ENSG00000090376	IRAK3	-2.12513	3.91825	-12.0852	5.32e-30	4.59e-29	56.9225
ENSG00000090382	LYZ	-2.82887	7.28213	-10.5714	6.49e-24	4.02e-23	43.012
ENSG00000090447	TFAP4	1.82702	4.19844	19.0024	2.43e-62	9.52e-61	131.059
ENSG00000090512	FETUB	3.60795	-0.524805	7.55318	1.77e-13	5.96e-13	19.2632
ENSG00000090520	DNAJB11	1.5117	7.04954	15.8018	1.1e-46	2.13e-45	95.1437
ENSG00000090530	P3H2	-1.35779	5.38201	-4.99422	7.93e-07	1.68e-06	4.30877
ENSG00000090674	MCOLN1	-1.07955	4.66774	-14.2924	1.16e-39	1.64e-38	79.0407
ENSG00000090889	KIF4A	4.39936	4.57436	36.5524	1.29e-149	6.85e-146	331.427
ENSG00000090932	DLL3	3.26331	-0.686285	11.4259	2.74e-27	2.04e-26	50.7227
ENSG00000090975	PITPNM2	-1.11094	4.29487	-9.80799	4.82e-21	2.56e-20	36.4634
ENSG00000091073	DTX2	1.02338	5.1618	8.71256	3.45e-17	1.46e-16	27.6831
ENSG00000091106	NLRC4	-2.94532	1.34932	-23.2024	1.14e-83	9.63e-82	180.026
ENSG00000091127	PUS7	1.65621	4.96103	15.9652	1.83e-47	3.69e-46	96.9261
ENSG00000091129	NRCAM	1.6598	4.41507	5.23562	2.34e-07	5.18e-07	5.48811
ENSG00000091137	SLC26A4	-1.17528	0.217891	-4.40798	1.25e-05	2.4e-05	1.65809
ENSG00000091181	IL5RA	-3.39386	-0.464144	-14.1283	6.47e-39	8.81e-38	77.3325
ENSG00000091262	ABCC6	-2.79575	2.20714	-17.027	1.41e-52	3.53e-51	108.658
ENSG00000091409	ITGA6	1.35085	8.06672	7.51956	2.23e-13	7.48e-13	19.0334
ENSG00000091428	RAPGEF4	-1.82086	2.45513	-15.2712	3.49e-44	6.03e-43	89.4072
ENSG00000091583	APOH	-5.43578	-2.27168	-22.0858	5.83e-78	4.03e-76	166.921
ENSG00000091651	ORC6	3.92371	3.5894	31.7636	9.13e-127	4.75e-124	278.988
ENSG00000091656	ZFHX4	1.37471	1.3103	4.65873	3.99e-06	7.96e-06	2.75448
ENSG00000091831	ESR1	-1.68194	1.31332	-7.22595	1.66e-12	5.26e-12	17.0619
ENSG00000091844	RGS17	1.44472	0.925287	7.63566	9.94e-14	3.4e-13	19.8306
ENSG00000092009	CMA1	-2.12326	-2.68328	-12.4009	2.49e-31	2.31e-30	59.9642
ENSG00000092051	JPH4	-3.28862	-0.405486	-17.7441	4.33e-56	1.28e-54	116.715
ENSG00000092067	CEBPE	-1.18572	-2.50657	-7.42532	4.28e-13	1.41e-12	18.3936
ENSG00000092421	SEMA6A	-1.38821	4.29488	-6.52752	1.52e-10	4.25e-10	12.6369
ENSG00000092470	WDR76	1.2393	3.5519	7.51025	2.38e-13	7.96e-13	18.9699
ENSG00000092529	CAPN3	-1.88521	-0.0115001	-11.4207	2.87e-27	2.14e-26	50.6746
ENSG00000092607	TBX15	1.03544	0.693736	4.2288	2.75e-05	5.09e-05	0.909265
ENSG00000092621	PHGDH	2.13413	6.16398	11.7114	1.88e-28	1.49e-27	53.3816
ENSG00000092758	COL9A3	2.07696	1.40055	7.16189	2.55e-12	7.99e-12	16.6404
ENSG00000092850	TEKT2	-2.80543	-0.263403	-10.7176	1.76e-24	1.13e-23	44.304
ENSG00000092853	CLSPN	2.96322	3.01119	21.3998	1.84e-74	1.13e-72	158.888
ENSG00000092929	UNC13D	-2.28494	4.75586	-12.94	1.21e-33	1.28e-32	65.2565
ENSG00000092964	DPYSL2	-3.13047	5.98134	-22.6912	4.71e-81	3.63e-79	174.023
ENSG00000092969	TGFB2	-1.96496	2.82037	-8.80115	1.73e-17	7.47e-17	28.3645
ENSG00000093009	CDC45	4.5006	4.39108	32.5998	7.76e-131	4.9e-128	288.332
ENSG00000093072	ADA2	-1.92344	5.77413	-10.3016	6.97e-23	4.07e-22	40.6594
ENSG00000093134	VNN3	-2.01184	-0.455768	-7.21091	1.84e-12	5.81e-12	16.9627
ENSG00000093144	ECHDC1	-1.04527	5.55287	-10.6431	3.43e-24	2.16e-23	43.6442
ENSG00000093183	SEC22C	-1.10122	4.9988	-18.2087	2.19e-58	7.19e-57	121.983
ENSG00000093217	XYLB	1.52937	2.5466	12.0294	9.09e-30	7.76e-29	56.39
ENSG00000094755	GABRP	1.37957	1.87739	3.39541	0.000734472	0.00117834	-2.18667
ENSG00000094796	KRT31	4.83345	0.469842	11.2277	1.71e-26	1.22e-25	48.9008
ENSG00000094804	CDC6	4.04138	4.86806	30.5218	1.16e-120	4.15e-118	264.975
ENSG00000094963	FMO2	-4.09621	4.32399	-17.0617	9.54e-53	2.4e-51	109.045
ENSG00000095002	MSH2	1.18445	5.44901	12.4623	1.37e-31	1.29e-30	60.5603
ENSG00000095303	PTGS1	-1.15399	4.08754	-6.32558	5.21e-10	1.4e-09	11.4289
ENSG00000095370	SH2D3C	-3.12355	3.6046	-25.9395	1.21e-97	1.79e-95	212.121
ENSG00000095539	SEMA4G	-1.08044	2.29189	-8.05767	4.82e-15	1.79e-14	22.8108
ENSG00000095587	TLL2	2.36628	0.165202	10.8765	4.23e-25	2.8e-24	45.7208
ENSG00000095596	CYP26A1	3.50702	0.476233	8.16857	2.13e-15	8.09e-15	23.615
ENSG00000095627	TDRD1	-1.35826	-2.64179	-5.67791	2.2e-08	5.29e-08	7.77888
ENSG00000095637	SORBS1	-3.09125	3.41733	-19.7152	6.39e-66	2.9e-64	139.279
ENSG00000095713	CRTAC1	-4.759	2.75131	-13.6164	1.29e-36	1.57e-35	72.0655
ENSG00000095752	IL11	2.44534	0.920387	10.7183	1.75e-24	1.12e-23	44.3104
ENSG00000095917	TPSD1	-2.34113	-0.172434	-7.17398	2.35e-12	7.39e-12	16.7197
ENSG00000095932	SMIM24	1.44601	-1.41124	6.38171	3.71e-10	1.01e-09	11.7614
ENSG00000095970	TREM2	-1.77569	3.3755	-8.84973	1.18e-17	5.17e-17	28.7404
ENSG00000096006	CRISP3	-1.3634	-2.09763	-4.46549	9.69e-06	1.87e-05	1.90456
ENSG00000096063	SRPK1	1.35562	6.26381	16.5728	2.24e-50	5.07e-49	103.608
ENSG00000096088	PGC	-7.3661	1.81895	-16.0686	5.89e-48	1.21e-46	98.0565
ENSG00000096092	TMEM14A	1.50689	5.32143	11.7479	1.33e-28	1.06e-27	53.7249
ENSG00000096696	DSP	3.84252	9.4619	23.1707	1.66e-83	1.39e-81	179.653
ENSG00000096968	JAK2	-1.13099	4.0006	-9.48761	6.98e-20	3.46e-19	33.8174
ENSG00000096996	IL12RB1	-1.65263	1.97751	-8.9624	4.87e-18	2.17e-17	29.6181
ENSG00000097046	CDC7	1.58002	3.65164	14.7069	1.46e-41	2.25e-40	83.3938
ENSG00000097096	SYDE2	-1.44251	1.99675	-9.3098	2.99e-19	1.43e-18	32.3762
ENSG00000099139	PCSK5	-1.19884	3.61762	-5.90858	6.04e-09	1.51e-08	9.03914
ENSG00000099250	NRP1	-1.83188	6.02591	-13.406	1.1e-35	1.28e-34	69.929
ENSG00000099256	PRTFDC1	1.17524	3.21127	7.89377	1.58e-14	5.71e-14	21.6381
ENSG00000099260	PALMD	-2.14732	3.65464	-12.1323	3.37e-30	2.94e-29	57.374
ENSG00000099282	TSPAN15	-1.0242	5.25088	-7.8776	1.78e-14	6.39e-14	21.5235
ENSG00000099284	MACROH2A2	1.46105	4.79755	9.15498	1.05e-18	4.84e-18	31.1375
ENSG00000099364	FBXL19	1.44379	4.75629	13.0982	2.48e-34	2.7e-33	66.8332
ENSG00000099399	MAGEB2	2.73171	-1.42822	5.48072	6.45e-08	1.49e-07	6.73698
ENSG00000099617	EFNA2	1.4486	-2.79182	6.95738	9.84e-12	2.98e-11	15.3156
ENSG00000099625	CBARP	1.78521	0.801358	10.2449	1.14e-22	6.6e-22	40.1702
ENSG00000099769	IGFALS	-3.33977	-1.26234	-17.7669	3.34e-56	9.98e-55	116.973
ENSG00000099812	MISP	-1.82044	3.85271	-7.69511	6.54e-14	2.26e-13	20.2426
ENSG00000099822	HCN2	1.2756	0.0889289	7.44884	3.64e-13	1.21e-12	18.5527
ENSG00000099860	GADD45B	-2.67265	5.16077	-18.3429	4.73e-59	1.58e-57	123.512
ENSG00000099864	PALM	-1.52259	3.61489	-7.51973	2.23e-13	7.47e-13	19.0346
ENSG00000099901	RANBP1	1.71037	6.61999	17.3937	2.28e-54	6.2e-53	112.766
ENSG00000099937	SERPIND1	-3.45978	-0.214095	-10.0314	7.2e-22	3.99e-21	38.3453
ENSG00000099953	MMP11	5.20662	5.65223	20.5205	5.42e-70	2.86e-68	148.626
ENSG00000099957	P2RX6	-1.0978	-0.913768	-5.7516	1.46e-08	3.57e-08	8.17667
ENSG00000099958	DERL3	1.07185	4.41176	4.6164	4.86e-06	9.63e-06	2.56544
ENSG00000099994	SUSD2	-5.53894	4.24381	-23.1534	2.04e-83	1.69e-81	179.45
ENSG00000100003	SEC14L2	1.30347	3.52862	7.61303	1.16e-13	3.97e-13	19.6744
ENSG00000100012	SEC14L3	-4.29885	-2.75491	-23.4234	8.48e-85	7.52e-83	182.621
ENSG00000100024	UPB1	-1.93594	-1.67106	-11.0945	5.82e-26	4.04e-25	47.6874
ENSG00000100027	YPEL1	-1.58305	1.05157	-9.11321	1.47e-18	6.74e-18	30.8059
ENSG00000100029	PES1	1.09625	6.81337	12.28	8.08e-31	7.31e-30	58.7941
ENSG00000100031	GGT1	-1.73113	3.41883	-9.67764	1.44e-20	7.42e-20	35.3793
ENSG00000100033	PRODH	-1.72423	3.12008	-7.40747	4.84e-13	1.59e-12	18.2731
ENSG00000100053	CRYBB3	1.80266	-0.941747	9.37237	1.8e-19	8.7e-19	32.8811
ENSG00000100055	CYTH4	-1.29287	3.9596	-8.0878	3.87e-15	1.45e-14	23.0284
ENSG00000100060	MFNG	-2.54046	3.24847	-17.2288	1.46e-53	3.83e-52	110.915
ENSG00000100078	PLA2G3	-1.33568	1.19454	-4.01445	6.78e-05	0.000121043	0.0518171
ENSG00000100079	LGALS2	-1.6732	0.599841	-8.83984	1.28e-17	5.57e-17	28.6637
ENSG00000100092	SH3BP1	1.50674	5.87722	12.6002	3.53e-32	3.44e-31	61.9065
ENSG00000100100	PIK3IP1	-1.05884	5.73957	-7.78867	3.37e-14	1.19e-13	20.8963
ENSG00000100116	GCAT	1.38414	4.01056	9.95561	1.38e-21	7.51e-21	37.7033
ENSG00000100121	GGTLC2	-3.00881	-3.39902	-27.723	1.11e-106	2.35e-104	232.876
ENSG00000100139	MICALL1	1.19759	6.50422	8.7292	3.04e-17	1.29e-16	27.8106
ENSG00000100154	TTC28	-1.6734	4.36916	-11.8128	7.18e-29	5.83e-28	54.3363
ENSG00000100156	SLC16A8	1.71586	0.0606062	9.04344	2.56e-18	1.16e-17	30.2546
ENSG00000100162	CENPM	3.04765	3.80117	24.1198	2.33e-88	2.3e-86	190.8
ENSG00000100167	SEPTIN3	1.34783	2.51601	6.30574	5.87e-10	1.58e-09	11.312
ENSG00000100170	SLC5A1	-2.37773	0.964874	-7.20108	1.96e-12	6.19e-12	16.8979
ENSG00000100181	TPTEP1	-2.02123	1.17879	-6.03204	2.97e-09	7.59e-09	9.73182
ENSG00000100191	SLC5A4	-2.8016	-1.88902	-16.944	3.56e-52	8.81e-51	107.732
ENSG00000100206	DMC1	1.31125	0.0636999	6.82743	2.28e-11	6.75e-11	14.4906
ENSG00000100234	TIMP3	-2.86164	2.58463	-11.6435	3.56e-28	2.79e-27	52.7458
ENSG00000100253	MIOX	1.68661	-2.05999	7.95823	9.95e-15	3.62e-14	22.097
ENSG00000100263	RHBDD3	1.27752	4.81062	14.3873	4.29e-40	6.2e-39	80.0321
ENSG00000100290	BIK	2.46224	2.95309	13.3929	1.26e-35	1.46e-34	69.7967
ENSG00000100292	HMOX1	-1.28595	5.6507	-6.96665	9.26e-12	2.81e-11	15.375
ENSG00000100297	MCM5	1.50777	6.66289	15.6584	5.24e-46	9.82e-45	93.5864
ENSG00000100304	TTLL12	1.99915	6.77043	15.8764	4.85e-47	9.6e-46	95.9562
ENSG00000100307	CBX7	-1.93402	4.51455	-17.8463	1.36e-56	4.11e-55	117.871
ENSG00000100311	PDGFB	-1.7098	4.56942	-11.7066	1.97e-28	1.56e-27	53.3368
ENSG00000100312	ACR	-1.44638	-2.16431	-10.3654	3.99e-23	2.37e-22	41.212
ENSG00000100341	PNPLA5	1.1828	-3.07142	5.48903	6.17e-08	1.43e-07	6.78023
ENSG00000100350	FOXRED2	1.37043	5.38349	10.4979	1.24e-23	7.58e-23	42.367
ENSG00000100351	GRAP2	-1.72202	1.51743	-10.3636	4.05e-23	2.4e-22	41.1969
ENSG00000100365	NCF4	-1.76645	3.37391	-11.1037	5.35e-26	3.72e-25	47.7709
ENSG00000100368	CSF2RB	-1.94307	4.0352	-9.40359	1.39e-19	6.78e-19	33.1339
ENSG00000100401	RANGAP1	1.37523	7.38901	15.1346	1.52e-43	2.53e-42	87.9424
ENSG00000100416	TRMU	1.24898	4.81773	13.9537	3.98e-38	5.21e-37	75.5256
ENSG00000100427	MLC1	-2.27117	-0.0478315	-10.0687	5.23e-22	2.92e-21	38.6619
ENSG00000100448	CTSG	-2.78723	-0.670539	-11.2776	1.08e-26	7.81e-26	49.3571
ENSG00000100450	GZMH	-1.88117	1.57346	-8.40827	3.55e-16	1.41e-15	25.3826
ENSG00000100473	COCH	2.9391	2.31274	8.82702	1.42e-17	6.14e-17	28.5644
ENSG00000100479	POLE2	2.48174	2.74306	20.1017	7.15e-68	3.5e-66	143.758
ENSG00000100490	CDKL1	-1.83961	0.640871	-13.9554	3.91e-38	5.12e-37	75.5433
ENSG00000100505	TRIM9	1.64523	0.900479	6.3421	4.72e-10	1.28e-09	11.5265
ENSG00000100526	CDKN3	3.57591	3.53394	25.1748	9.51e-94	1.19e-91	203.174
ENSG00000100558	PLEK2	2.25284	3.55016	9.71949	1.01e-20	5.28e-20	35.7262
ENSG00000100593	ISM2	3.12541	-0.626218	10.8918	3.68e-25	2.45e-24	45.8579
ENSG00000100599	RIN3	-1.58778	4.6214	-11.9345	2.25e-29	1.89e-28	55.4871
ENSG00000100604	CHGA	1.05073	-0.853229	2.92139	0.00362712	0.00541048	-3.65775
ENSG00000100625	SIX4	2.35619	3.9348	16.091	4.6e-48	9.51e-47	98.3019
ENSG00000100626	GALNT16	-3.11929	0.0948464	-13.4765	5.38e-36	6.37e-35	70.6434
ENSG00000100678	SLC8A3	-3.00887	-1.80268	-16.5638	2.47e-50	5.59e-49	103.508
ENSG00000100749	VRK1	1.33738	4.27647	12.8601	2.69e-33	2.78e-32	64.4645
ENSG00000100842	EFS	1.55236	5.44658	9.52503	5.12e-20	2.56e-19	34.1232
ENSG00000100867	DHRS2	1.20818	0.608394	3.75928	0.000188541	0.000321554	-0.913977
ENSG00000100906	NFKBIA	-1.55471	7.43729	-12.4289	1.89e-31	1.77e-30	60.236
ENSG00000100908	EMC9	1.01532	3.62769	10.314	6.25e-23	3.66e-22	40.7669
ENSG00000100918	REC8	-1.19942	2.98677	-6.60915	9.11e-11	2.6e-10	13.1344
ENSG00000100983	GSS	1.07672	6.09565	12.9305	1.33e-33	1.4e-32	65.1629
ENSG00000100985	MMP9	1.97997	5.83576	7.95977	9.84e-15	3.59e-14	22.108
ENSG00000101003	GINS1	3.92905	4.44488	31.451	3.1e-125	1.44e-122	275.475
ENSG00000101057	MYBL2	4.99825	6.012	35.3846	3.77e-144	7.14e-141	318.887
ENSG00000101082	SLA2	-1.25844	1.4342	-6.68164	5.78e-11	1.67e-10	13.5806
ENSG00000101084	RAB5IF	1.42938	5.18656	12.5912	3.85e-32	3.75e-31	61.8179
ENSG00000101096	NFATC2	-2.07672	3.34522	-11.7532	1.26e-28	1.01e-27	53.7744
ENSG00000101098	RIMS4	-2.19723	-0.547133	-6.21326	1.02e-09	2.7e-09	10.7713
ENSG00000101104	PABPC1L	1.54838	4.21007	8.29155	8.54e-16	3.31e-15	24.5169
ENSG00000101115	SALL4	3.21434	0.906075	15.0227	5.04e-43	8.28e-42	86.7473
ENSG00000101132	PFDN4	1.00982	4.33661	10.0219	7.81e-22	4.32e-21	38.2647
ENSG00000101144	BMP7	3.36551	5.28233	10.8127	7.51e-25	4.91e-24	45.1503
ENSG00000101146	RAE1	1.37995	5.67218	18.3668	3.6e-59	1.21e-57	123.784
ENSG00000101158	NELFCD	1.09952	6.73517	14.3093	9.73e-40	1.38e-38	79.2173
ENSG00000101162	TUBB1	-3.28809	-1.30348	-25.3051	2.06e-94	2.65e-92	204.7
ENSG00000101189	MRGBP	1.51219	4.95293	18.427	1.81e-59	6.2e-58	124.471
ENSG00000101198	NKAIN4	1.00162	-1.58149	4.08605	5.04e-05	9.1e-05	0.333546
ENSG00000101210	EEF1A2	2.66524	1.61786	6.71999	4.53e-11	1.32e-10	13.8184
ENSG00000101222	SPEF1	-2.13696	-0.795423	-9.77362	6.43e-21	3.38e-20	36.1766
ENSG00000101255	TRIB3	1.28066	5.10276	7.10155	3.81e-12	1.18e-11	16.2462
ENSG00000101265	RASSF2	-2.53573	4.29704	-14.424	2.91e-40	4.23e-39	80.4172
ENSG00000101280	ANGPT4	-4.5089	-1.76231	-25.532	1.44e-95	1.95e-93	207.356
ENSG00000101282	RSPO4	-3.47726	0.174534	-12.0567	6.99e-30	6.01e-29	56.651
ENSG00000101298	SNPH	-1.00648	1.64931	-6.16899	1.33e-09	3.48e-09	10.5149
ENSG00000101307	SIRPB1	-3.7504	1.43463	-17.544	4.18e-55	1.17e-53	114.457
ENSG00000101311	FERMT1	3.96117	5.69752	20.2103	2.02e-68	1.01e-66	145.019
ENSG00000101331	CCM2L	-3.15934	1.02141	-23.3895	1.26e-84	1.11e-82	182.223
ENSG00000101335	MYL9	-2.2191	7.03547	-13.7487	3.31e-37	4.14e-36	73.4182
ENSG00000101336	HCK	-1.53465	5.16828	-9.16894	9.36e-19	4.34e-18	31.2486
ENSG00000101347	SAMHD1	-1.96697	6.46903	-15.2646	3.74e-44	6.46e-43	89.3365
ENSG00000101349	PAK5	1.73968	-0.000574118	4.7106	3.13e-06	6.3e-06	2.98828
ENSG00000101361	NOP56	1.2768	7.10226	14.6154	3.86e-41	5.84e-40	82.4284
ENSG00000101384	JAG1	1.82393	7.85365	10.0771	4.87e-22	2.72e-21	38.7336
ENSG00000101412	E2F1	1.7768	4.40759	14.7783	6.85e-42	1.07e-40	84.1494
ENSG00000101417	PXMP4	-1.77358	4.38438	-15.7976	1.15e-46	2.22e-45	95.0984
ENSG00000101425	BPI	-1.36887	-2.31021	-7.78308	3.5e-14	1.23e-13	20.8571
ENSG00000101439	CST3	-1.24021	7.45867	-12.041	8.13e-30	6.96e-29	56.5008
ENSG00000101441	CST4	1.96569	-2.41784	7.60976	1.19e-13	4.05e-13	19.6519
ENSG00000101443	WFDC2	-1.15269	5.61392	-3.78773	0.0001687	0.00028924	-0.809283
ENSG00000101444	AHCY	1.52523	7.92905	14.3174	8.94e-40	1.27e-38	79.3015
ENSG00000101445	PPP1R16B	-2.37634	3.07143	-12.2232	1.4e-30	1.25e-29	58.2466
ENSG00000101447	FAM83D	3.7519	5.22891	24.6111	7.18e-91	7.83e-89	196.566
ENSG00000101448	EPPIN	-1.98288	-3.34936	-11.3661	4.77e-27	3.52e-26	50.171
ENSG00000101463	SYNDIG1	1.41378	1.35609	5.60128	3.36e-08	7.94e-08	7.37007
ENSG00000101470	TNNC2	-1.04281	-0.835343	-5.19641	2.86e-07	6.29e-07	5.29309
ENSG00000101577	LPIN2	-1.77619	5.1053	-13.2617	4.77e-35	5.38e-34	68.4726
ENSG00000101605	MYOM1	-1.89295	0.393138	-12.5194	7.81e-32	7.47e-31	61.1162
ENSG00000101624	CEP76	1.04522	3.2455	10.6238	4.07e-24	2.55e-23	43.4738
ENSG00000101665	SMAD7	-1.82938	4.24576	-14.927	1.4e-42	2.27e-41	85.7279
ENSG00000101680	LAMA1	2.25472	3.43332	6.52993	1.49e-10	4.19e-10	12.6515
ENSG00000101695	RNF125	-1.98566	2.22022	-14.8625	2.79e-42	4.45e-41	85.0428
ENSG00000101773	RBBP8	1.14466	5.99376	9.29986	3.25e-19	1.54e-18	32.2962
ENSG00000101811	CSTF2	1.30016	4.6265	14.3242	8.32e-40	1.19e-38	79.3731
ENSG00000101812	H2BW2	1.24365	-3.06308	6.66289	6.5e-11	1.87e-10	13.4648
ENSG00000101825	MXRA5	1.30524	6.81444	6.02977	3e-09	7.68e-09	9.71899
ENSG00000101846	STS	-1.86673	3.73649	-12.1981	1.79e-30	1.59e-29	58.0056
ENSG00000101898	MCTS2P	1.52147	0.450311	11.4289	2.66e-27	1.99e-26	50.7504
ENSG00000101911	PRPS2	1.04051	5.92477	10.6293	3.88e-24	2.43e-23	43.5222
ENSG00000101916	TLR8	-2.95306	1.78326	-12.4132	2.21e-31	2.06e-30	60.0831
ENSG00000101935	AMMECR1	1.20318	4.79876	11.5771	6.66e-28	5.13e-27	52.1256
ENSG00000101938	CHRDL1	-4.89804	2.27834	-15.6849	3.93e-46	7.42e-45	93.874
ENSG00000101945	SUV39H1	1.21581	3.89958	13.1305	1.79e-34	1.96e-33	67.1563
ENSG00000101955	SRPX	-2.24452	2.98397	-10.3881	3.27e-23	1.95e-22	41.4091
ENSG00000102003	SYP	-1.82208	1.10714	-10.8041	8.12e-25	5.3e-24	45.0733
ENSG00000102007	PLP2	1.10177	7.658	9.33398	2.46e-19	1.18e-18	32.571
ENSG00000102010	BMX	-2.68655	-0.151951	-13.1094	2.22e-34	2.41e-33	66.9455
ENSG00000102032	RENBP	-1.41592	3.47321	-9.65031	1.81e-20	9.27e-20	35.1533
ENSG00000102048	ASB9	-1.07212	1.46749	-6.33568	4.9e-10	1.32e-09	11.4886
ENSG00000102053	ZC3H12B	-1.79543	0.024443	-13.3734	1.54e-35	1.78e-34	69.5995
ENSG00000102098	SCML2	1.36279	1.2709	5.72414	1.71e-08	4.13e-08	8.02793
ENSG00000102104	RS1	-5.13381	-2.50213	-33.9693	1.97e-137	2.09e-134	303.47
ENSG00000102144	PGK1	1.10497	9.60135	9.96458	1.28e-21	6.97e-21	37.7791
ENSG00000102145	GATA1	-2.18339	-2.40653	-18.6226	1.92e-60	6.82e-59	126.706
ENSG00000102172	SMS	1.17194	6.66652	9.99095	1.02e-21	5.59e-21	38.0021
ENSG00000102181	CD99L2	-1.05284	5.54084	-9.53347	4.78e-20	2.39e-19	34.1923
ENSG00000102195	GPR50	2.78688	-1.51284	7.15391	2.69e-12	8.41e-12	16.5881
ENSG00000102243	VGLL1	-1.15388	0.475921	-3.52679	0.00045557	0.000747488	-1.74141
ENSG00000102245	CD40LG	-2.47101	-0.652711	-11.5999	5.37e-28	4.17e-27	52.3389
ENSG00000102271	KLHL4	-1.98451	-0.109065	-7.61597	1.14e-13	3.89e-13	19.6947
ENSG00000102287	GABRE	1.74202	5.12115	6.30656	5.85e-10	1.57e-09	11.3168
ENSG00000102290	PCDH11X	-1.00045	-3.24641	-5.50415	5.68e-08	1.32e-07	6.85906
ENSG00000102313	ITIH6	2.09747	-1.63343	10.771	1.09e-24	7.07e-24	44.7791
ENSG00000102359	SRPX2	1.05722	3.92357	5.71523	1.79e-08	4.33e-08	7.97977
ENSG00000102383	ZDHHC15	-2.42508	0.131127	-10.8232	6.84e-25	4.48e-24	45.2442
ENSG00000102384	CENPI	3.18001	2.85186	27.9305	9.97e-108	2.2e-105	235.277
ENSG00000102385	DRP2	1.73415	-0.778762	10.5373	8.78e-24	5.39e-23	42.7126
ENSG00000102387	TAF7L	1.63498	-1.94842	8.22797	1.37e-15	5.26e-15	24.0493
ENSG00000102445	RUBCNL	-1.13839	1.78243	-6.39771	3.36e-10	9.2e-10	11.8566
ENSG00000102452	NALCN	-1.60452	0.549891	-7.44174	3.83e-13	1.26e-12	18.5046
ENSG00000102466	FGF14	-2.46508	0.541204	-11.435	2.51e-27	1.88e-26	50.807
ENSG00000102524	TNFSF13B	-1.32084	3.15293	-6.81105	2.54e-11	7.49e-11	14.3875
ENSG00000102547	CAB39L	-1.95604	3.12311	-15.1144	1.88e-43	3.14e-42	87.7271
ENSG00000102554	KLF5	1.05307	7.55164	5.84216	8.8e-09	2.18e-08	8.67171
ENSG00000102575	ACP5	-2.18649	6.37661	-14.8629	2.78e-42	4.44e-41	85.0464
ENSG00000102678	FGF9	-2.48687	-1.44652	-11.0251	1.1e-25	7.51e-25	47.0587
ENSG00000102683	SGCG	-3.76618	-1.05716	-14.2306	2.22e-39	3.09e-38	78.3963
ENSG00000102755	FLT1	-1.33278	5.25599	-11.0401	9.58e-26	6.57e-25	47.1938
ENSG00000102760	RGCC	-3.72865	4.79431	-28.6471	2.5e-111	6.24e-109	243.546
ENSG00000102796	DHRS12	-1.21888	2.79927	-12.9708	8.91e-34	9.44e-33	65.5627
ENSG00000102804	TSC22D1	-1.30662	7.43809	-11.8613	4.53e-29	3.72e-28	54.7942
ENSG00000102837	OLFM4	2.33261	-0.594073	5.65624	2.48e-08	5.94e-08	7.66277
ENSG00000102854	MSLN	-4.21305	3.20718	-11.1585	3.24e-26	2.28e-25	48.2685
ENSG00000102878	HSF4	1.05983	3.02761	5.73831	1.58e-08	3.83e-08	8.10459
ENSG00000102904	TSNAXIP1	-1.3227	-0.0301745	-7.59512	1.32e-13	4.48e-13	19.5511
ENSG00000102934	PLLP	-2.37387	4.06239	-16.5287	3.65e-50	8.15e-49	103.12
ENSG00000102935	ZNF423	-2.30379	1.60634	-12.2292	1.32e-30	1.18e-29	58.3046
ENSG00000102970	CCL17	-1.63369	-0.271062	-7.83729	2.38e-14	8.46e-14	21.2385
ENSG00000103044	HAS3	1.16682	6.52721	3.93698	9.31e-05	0.000163802	-0.24776
ENSG00000103056	SMPD3	-1.54873	1.71106	-9.02821	2.89e-18	1.31e-17	30.1347
ENSG00000103154	NECAB2	1.70752	-0.507665	5.2113	2.65e-07	5.84e-07	5.36703
ENSG00000103175	WFDC1	-2.9148	1.37051	-17.0573	1e-52	2.52e-51	108.996
ENSG00000103187	COTL1	-1.15183	6.84262	-8.64343	5.9e-17	2.46e-16	27.1549
ENSG00000103196	CRISPLD2	-1.41024	5.46851	-7.99131	7.82e-15	2.87e-14	22.3337
ENSG00000103202	NME4	1.01934	6.11687	9.55932	3.86e-20	1.94e-19	34.4042
ENSG00000103222	ABCC1	1.42175	7.73216	7.49115	2.72e-13	9.06e-13	18.8398
ENSG00000103241	FOXF1	-3.17986	2.63295	-20.3269	5.19e-69	2.65e-67	146.374
ENSG00000103257	SLC7A5	3.32222	7.64654	17.2327	1.4e-53	3.67e-52	110.96
ENSG00000103269	RHBDL1	2.17273	1.17884	11.5796	6.5e-28	5.02e-27	52.149
ENSG00000103310	ZP2	-1.00783	-3.6745	-8.86345	1.06e-17	4.65e-17	28.8468
ENSG00000103313	MEFV	-2.22996	0.389073	-12.5654	4.97e-32	4.8e-31	61.5654
ENSG00000103316	CRYM	-3.624	0.31849	-13.011	5.95e-34	6.36e-33	65.9633
ENSG00000103355	PRSS33	-1.07403	-3.25694	-6.85591	1.9e-11	5.65e-11	14.6703
ENSG00000103365	GGA2	-1.03396	6.70138	-14.357	5.9e-40	8.47e-39	79.7153
ENSG00000103404	USP31	1.29562	5.11655	11.0707	7.24e-26	5e-25	47.4708
ENSG00000103449	SALL1	2.5177	-1.22899	6.68055	5.82e-11	1.68e-10	13.5739
ENSG00000103460	TOX3	-2.08385	-0.222102	-5.84461	8.68e-09	2.15e-08	8.68519
ENSG00000103472	RRN3P2	-1.18451	-0.335641	-8.79	1.89e-17	8.13e-17	28.2785
ENSG00000103485	QPRT	-1.2067	3.02453	-5.13467	3.92e-07	8.51e-07	4.98879
ENSG00000103534	TMC5	-3.21868	3.39143	-10.6938	2.18e-24	1.39e-23	44.0925
ENSG00000103546	SLC6A2	2.497	-0.628289	7.68513	7.02e-14	2.42e-13	20.1733
ENSG00000103550	KNOP1	1.26243	4.4673	16.025	9.51e-48	1.94e-46	97.5793
ENSG00000103569	AQP9	-2.73487	2.80067	-11.5249	1.08e-27	8.28e-27	51.6406
ENSG00000103647	CORO2B	-2.93033	1.0782	-14.5509	7.64e-41	1.14e-39	81.7491
ENSG00000103710	RASL12	-2.68749	2.78493	-19.1549	4.19e-63	1.67e-61	132.813
ENSG00000103723	AP3B2	2.37522	2.13192	9.07191	2.04e-18	9.31e-18	30.4792
ENSG00000103811	CTSH	-2.64459	7.52728	-15.7563	1.8e-46	3.45e-45	94.6496
ENSG00000103994	ZNF106	-1.47954	6.05148	-17.572	3.04e-55	8.63e-54	114.773
ENSG00000103995	CEP152	1.21963	3.07527	10.6505	3.21e-24	2.03e-23	43.7097
ENSG00000104055	TGM5	3.40439	-0.126722	10.7092	1.9e-24	1.21e-23	44.2296
ENSG00000104059	FAM189A1	-3.38931	-1.13015	-14.4543	2.12e-40	3.09e-39	80.7342
ENSG00000104067	TJP1	-1.31376	6.54491	-14.3015	1.06e-39	1.49e-38	79.136
ENSG00000104140	RHOV	4.51183	4.91471	19.8861	8.78e-67	4.11e-65	141.258
ENSG00000104147	OIP5	3.31575	2.19918	26.3717	7.67e-100	1.29e-97	217.167
ENSG00000104237	RP1	-3.25491	-2.47396	-14.7922	5.91e-42	9.26e-41	84.2969
ENSG00000104267	CA2	-1.91091	4.00419	-8.23814	1.27e-15	4.88e-15	24.1239
ENSG00000104321	TRPA1	2.15195	0.308656	7.52451	2.16e-13	7.23e-13	19.0671
ENSG00000104324	CPQ	-1.48939	4.4218	-10.3754	3.66e-23	2.17e-22	41.2988
ENSG00000104327	CALB1	2.74319	0.568824	5.48855	6.18e-08	1.43e-07	6.77774
ENSG00000104341	LAPTM4B	1.15706	7.79945	9.52313	5.2e-20	2.6e-19	34.1077
ENSG00000104356	POP1	1.26298	3.56542	13.1794	1.1e-34	1.21e-33	67.6466
ENSG00000104371	DKK4	1.75149	-2.19318	6.17184	1.31e-09	3.42e-09	10.5313
ENSG00000104413	ESRP1	1.54687	6.93097	16.3475	2.72e-49	5.87e-48	101.12
ENSG00000104415	CCN4	1.55229	3.48788	7.44889	3.64e-13	1.21e-12	18.553
ENSG00000104419	NDRG1	1.55977	10.0371	7.69802	6.4e-14	2.22e-13	20.2629
ENSG00000104432	IL7	-1.2908	1.51027	-8.21652	1.49e-15	5.72e-15	23.9654
ENSG00000104490	NCALD	-1.67813	3.78087	-9.60931	2.55e-20	1.3e-19	34.8151
ENSG00000104524	PYCR3	1.4045	4.49312	13.3234	2.55e-35	2.92e-34	69.0944
ENSG00000104728	ARHGEF10	-2.07267	4.15477	-16.1113	3.68e-48	7.63e-47	98.525
ENSG00000104738	MCM4	2.90061	7.00633	27.698	1.48e-106	3.09e-104	232.585
ENSG00000104763	ASAH1	-2.03128	7.2865	-20.2238	1.73e-68	8.63e-67	145.175
ENSG00000104833	TUBB4A	1.76531	0.671357	5.51308	5.42e-08	1.26e-07	6.90571
ENSG00000104835	SARS2	1.32437	2.88242	11.9821	1.43e-29	1.21e-28	55.9398
ENSG00000104848	KCNA7	1.66834	-2.24646	9.01185	3.29e-18	1.48e-17	30.006
ENSG00000104870	FCGRT	-1.74529	6.53419	-16.6465	9.86e-51	2.27e-49	104.425
ENSG00000104889	RNASEH2A	2.08144	5.06618	19.1484	4.52e-63	1.8e-61	132.738
ENSG00000104892	KLC3	2.88025	3.10557	14.5782	5.73e-41	8.6e-40	82.0363
ENSG00000104894	CD37	-2.20573	4.26988	-12.8391	3.31e-33	3.41e-32	64.2567
ENSG00000104899	AMH	1.28043	-0.489587	4.43878	1.09e-05	2.1e-05	1.7897
ENSG00000104903	LYL1	-1.76487	1.80007	-13.839	1.3e-37	1.66e-36	74.3442
ENSG00000104918	RETN	-5.33984	-1.29145	-24.3429	1.68e-89	1.75e-87	193.419
ENSG00000104938	CLEC4M	-3.27639	-2.9931	-19.6843	9.14e-66	4.11e-64	138.922
ENSG00000104951	IL4I1	1.20544	3.28323	6.19149	1.16e-09	3.06e-09	10.645
ENSG00000104953	TLE6	-1.38808	0.372319	-7.18859	2.13e-12	6.72e-12	16.8157
ENSG00000104967	NOVA2	-3.21613	1.34583	-23.2452	6.92e-84	5.9e-82	180.528
ENSG00000104970	KIR3DX1	-1.10702	-2.98799	-8.64774	5.7e-17	2.38e-16	27.1878
ENSG00000104972	LILRB1	-1.65629	2.8848	-9.11033	1.5e-18	6.89e-18	30.7831
ENSG00000104974	LILRA1	-2.44324	0.0199861	-14.6708	2.15e-41	3.29e-40	83.0125
ENSG00000105011	ASF1B	3.2364	4.72503	25.4043	6.42e-95	8.6e-93	205.862
ENSG00000105048	TNNT1	2.62959	3.08215	8.03684	5.61e-15	2.08e-14	22.6607
ENSG00000105122	RASAL3	-1.24056	3.16848	-7.50156	2.53e-13	8.44e-13	18.9107
ENSG00000105137	SYDE1	-1.09187	3.61577	-9.01229	3.28e-18	1.48e-17	30.0094
ENSG00000105141	CASP14	3.38552	-0.812605	6.64733	7.17e-11	2.06e-10	13.3689
ENSG00000105143	SLC1A6	3.24897	-0.765463	7.39578	5.25e-13	1.72e-12	18.1944
ENSG00000105173	CCNE1	3.53476	3.31237	24.1216	2.28e-88	2.26e-86	190.82
ENSG00000105185	PDCD5	1.3787	5.91704	13.1758	1.14e-34	1.26e-33	67.6101
ENSG00000105202	FBL	1.42306	7.446	12.7595	7.3e-33	7.35e-32	63.4711
ENSG00000105205	CLC	-1.42935	-2.40604	-5.62241	2.99e-08	7.1e-08	7.48234
ENSG00000105219	CCNP	1.8465	-0.809796	7.0514	5.31e-12	1.63e-11	15.9207
ENSG00000105220	GPI	1.75709	9.14714	14.2278	2.29e-39	3.18e-38	78.3674
ENSG00000105227	PRX	-4.09161	2.77671	-25.3856	8.01e-95	1.07e-92	205.642
ENSG00000105255	FSD1	2.56599	0.1339	10.5596	7.21e-24	4.45e-23	42.9082
ENSG00000105261	OVOL3	1.38615	-1.79535	9.42272	1.19e-19	5.82e-19	33.2891
ENSG00000105281	SLC1A5	1.25911	7.7313	10.6345	3.7e-24	2.32e-23	43.5683
ENSG00000105289	TJP3	-2.05865	2.68496	-8.032	5.82e-15	2.15e-14	22.6258
ENSG00000105339	DENND3	-2.6518	4.74443	-19.3989	2.5e-64	1.06e-62	135.625
ENSG00000105352	CEACAM4	-2.24602	-0.605396	-12.4351	1.78e-31	1.67e-30	60.2954
ENSG00000105366	SIGLEC8	-1.61186	0.320075	-6.53671	1.43e-10	4.02e-10	12.6927
ENSG00000105374	NKG7	-1.96079	2.92842	-9.4266	1.15e-19	5.64e-19	33.3207
ENSG00000105376	ICAM5	-1.995	1.79683	-9.23861	5.34e-19	2.51e-18	31.8047
ENSG00000105383	CD33	-2.5783	1.61655	-15.1699	1.04e-43	1.76e-42	88.3204
ENSG00000105427	CNFN	3.62783	2.11395	13.4268	8.94e-36	1.05e-34	70.1389
ENSG00000105464	GRIN2D	2.0734	2.22966	8.22733	1.38e-15	5.28e-15	24.0446
ENSG00000105467	SYNGR4	1.12	-2.69656	6.7549	3.63e-11	1.06e-10	14.0358
ENSG00000105479	ODAD1	-1.59321	0.805289	-7.29717	1.03e-12	3.3e-12	17.5342
ENSG00000105483	CARD8	-1.38348	4.42304	-15.059	3.42e-43	5.64e-42	87.1346
ENSG00000105486	LIG1	1.37113	5.41199	14.4629	1.93e-40	2.82e-39	80.825
ENSG00000105492	SIGLEC6	-2.8361	-0.913931	-14.3877	4.27e-40	6.17e-39	80.037
ENSG00000105499	PLA2G4C	-1.63093	2.39665	-10.989	1.52e-25	1.03e-24	46.7324
ENSG00000105501	SIGLEC5	-2.29738	-1.12097	-12.5371	6.56e-32	6.29e-31	61.2896
ENSG00000105509	HAS1	-2.10688	-0.918783	-7.71144	5.83e-14	2.02e-13	20.3563
ENSG00000105519	CAPS	-1.56733	4.22855	-7.43438	4.02e-13	1.33e-12	18.4548
ENSG00000105538	RASIP1	-2.62714	3.22757	-15.1429	1.39e-43	2.32e-42	88.0322
ENSG00000105549	THEG	1.57044	-2.17588	5.98025	4e-09	1.01e-08	9.43973
ENSG00000105609	LILRB5	-2.05256	1.83659	-10.3139	6.26e-23	3.66e-22	40.7663
ENSG00000105613	MAST1	2.74304	0.510476	13.3036	3.12e-35	3.55e-34	68.8952
ENSG00000105642	KCNN1	1.3683	-0.945489	5.89638	6.47e-09	1.62e-08	8.97142
ENSG00000105643	ARRDC2	-1.42131	4.74802	-13.6425	9.86e-37	1.21e-35	72.3315
ENSG00000105647	PIK3R2	1.1702	0.310945	11.4672	1.86e-27	1.4e-26	51.1046
ENSG00000105650	PDE4C	-2.82305	0.892485	-13.5793	1.88e-36	2.27e-35	71.6873
ENSG00000105668	UPK1A	1.11618	-2.14677	4.31695	1.87e-05	3.53e-05	1.27404
ENSG00000105675	ATP4A	2.35007	-1.8297	7.41915	4.47e-13	1.47e-12	18.352
ENSG00000105695	MAG	-2.19601	-3.11453	-12.6696	1.78e-32	1.77e-31	62.5861
ENSG00000105699	LSR	1.18785	7.60534	10.8578	5.01e-25	3.31e-24	45.5534
ENSG00000105707	HPN	-2.8832	2.18308	-8.60699	7.81e-17	3.23e-16	26.8779
ENSG00000105767	CADM4	1.47544	4.88169	9.62921	2.16e-20	1.1e-19	34.9791
ENSG00000105784	RUNDC3B	-1.77539	-1.15294	-10.1576	2.43e-22	1.38e-21	39.4205
ENSG00000105792	CFAP69	-1.09221	1.49644	-8.90159	7.88e-18	3.48e-17	29.1434
ENSG00000105808	RASA4	-1.408	-1.27616	-11.2314	1.66e-26	1.18e-25	48.9338
ENSG00000105821	DNAJC2	1.06928	5.2622	11.9287	2.38e-29	1.99e-28	55.4322
ENSG00000105825	TFPI2	-1.42401	2.04128	-4.23844	2.64e-05	4.89e-05	0.948829
ENSG00000105851	PIK3CG	-1.99591	2.03363	-9.21496	6.46e-19	3.02e-18	31.6156
ENSG00000105852	PON3	-2.2671	2.46465	-8.24006	1.25e-15	4.82e-15	24.138
ENSG00000105855	ITGB8	2.17018	5.91247	10.6578	3.01e-24	1.9e-23	43.7745
ENSG00000105865	DUS4L	1.25362	3.27841	14.3615	5.63e-40	8.08e-39	79.762
ENSG00000105877	DNAH11	-1.4285	1.72783	-5.52239	5.15e-08	1.2e-07	6.95444
ENSG00000105880	DLX5	5.16918	2.79048	17.9844	2.83e-57	8.89e-56	119.435
ENSG00000105889	STEAP1B	2.33898	0.957048	8.20708	1.6e-15	6.12e-15	23.8963
ENSG00000105926	PALS2	1.10593	3.71079	8.81082	1.61e-17	6.94e-17	28.4392
ENSG00000105967	TFEC	-1.9726	2.42752	-9.75681	7.41e-21	3.88e-20	36.0365
ENSG00000105971	CAV2	-2.0304	6.57544	-13.0782	3.04e-34	3.28e-33	66.633
ENSG00000105974	CAV1	-3.73093	6.853	-19.2606	1.24e-63	5.02e-62	134.031
ENSG00000105989	WNT2	-2.11673	2.3539	-8.97017	4.58e-18	2.05e-17	29.679
ENSG00000105991	HOXA1	2.71896	1.7813	15.5819	1.21e-45	2.23e-44	92.757
ENSG00000105996	HOXA2	-1.02492	-0.350328	-7.16726	2.46e-12	7.72e-12	16.6756
ENSG00000106004	HOXA5	-1.85054	2.09589	-13.9019	6.8e-38	8.81e-37	74.9913
ENSG00000106013	ANKRD7	1.20271	-1.94491	6.05202	2.64e-09	6.78e-09	9.8451
ENSG00000106018	VIPR2	-1.82079	-2.16934	-8.78016	2.04e-17	8.76e-17	28.2026
ENSG00000106025	TSPAN12	-3.13694	3.5358	-16.8906	6.48e-52	1.58e-50	107.137
ENSG00000106031	HOXA13	4.52049	0.0759503	14.9294	1.37e-42	2.21e-41	85.7539
ENSG00000106034	CPED1	-3.26267	2.40639	-16.947	3.45e-52	8.55e-51	107.765
ENSG00000106038	EVX1	1.09278	-3.15272	5.64503	2.64e-08	6.3e-08	7.60288
ENSG00000106066	CPVL	-1.66938	4.56221	-8.29568	8.28e-16	3.22e-15	24.5474
ENSG00000106069	CHN2	-1.33547	2.03431	-7.26467	1.28e-12	4.09e-12	17.3182
ENSG00000106078	COBL	-3.73141	2.65582	-14.2868	1.23e-39	1.73e-38	78.9824
ENSG00000106089	STX1A	1.73146	2.92501	12.9907	7.3e-34	7.77e-33	65.761
ENSG00000106100	NOD1	-1.2604	3.84325	-15.4915	3.22e-45	5.85e-44	91.7797
ENSG00000106105	GARS1	1.06739	7.08452	11.8831	3.68e-29	3.04e-28	55.0001
ENSG00000106125	MINDY4	-1.23623	0.777644	-10.6126	4.5e-24	2.81e-23	43.375
ENSG00000106178	CCL24	-1.93213	-0.287849	-7.88386	1.7e-14	6.12e-14	21.5679
ENSG00000106211	HSPB1	1.69071	9.54262	10.3377	5.08e-23	3e-22	40.9724
ENSG00000106236	NPTX2	1.31364	1.38276	4.32271	1.83e-05	3.44e-05	1.29812
ENSG00000106258	CYP3A5	-1.97853	1.01993	-8.7049	3.67e-17	1.55e-16	27.6244
ENSG00000106263	EIF3B	1.10631	8.04334	13.7271	4.13e-37	5.16e-36	73.1971
ENSG00000106268	NUDT1	1.77659	4.53333	16.9455	3.5e-52	8.68e-51	107.749
ENSG00000106278	PTPRZ1	4.10403	5.27819	10.6442	3.4e-24	2.14e-23	43.6542
ENSG00000106305	AIMP2	1.05733	4.4522	11.4323	2.58e-27	1.93e-26	50.7814
ENSG00000106327	TFR2	2.52975	1.40187	13.087	2.78e-34	3.01e-33	66.7209
ENSG00000106341	PPP1R17	-1.45154	-3.69224	-11.2433	1.49e-26	1.06e-25	49.0427
ENSG00000106355	LSM5	1.03802	5.23525	11.9895	1.33e-29	1.13e-28	56.0104
ENSG00000106367	AP1S1	1.09117	5.67931	10.5446	8.23e-24	5.06e-23	42.7767
ENSG00000106415	GLCCI1	-1.31745	3.86271	-10.365	4e-23	2.37e-22	41.2092
ENSG00000106462	EZH2	3.02004	4.72085	24.2397	5.68e-89	5.74e-87	192.207
ENSG00000106484	MEST	1.26281	6.23984	8.10479	3.41e-15	1.28e-14	23.1514
ENSG00000106511	MEOX2	-2.64516	0.978773	-11.8984	3.18e-29	2.64e-28	55.1448
ENSG00000106536	POU6F2	4.2607	1.38732	13.9795	3.04e-38	4.01e-37	75.7922
ENSG00000106537	TSPAN13	-1.76354	6.70636	-13.3298	2.39e-35	2.74e-34	69.1592
ENSG00000106538	RARRES2	-1.72465	5.67208	-9.03513	2.73e-18	1.24e-17	30.1891
ENSG00000106541	AGR2	-1.09815	5.45498	-3.50646	0.000490993	0.000803124	-1.81136
ENSG00000106560	GIMAP2	-1.84302	2.64329	-10.7552	1.26e-24	8.13e-24	44.6378
ENSG00000106628	POLD2	1.20112	6.87497	13.3567	1.82e-35	2.1e-34	69.4309
ENSG00000106686	SPATA6L	-1.50604	0.8028	-10.7499	1.32e-24	8.51e-24	44.5912
ENSG00000106688	SLC1A1	-3.89973	2.55354	-19.7623	3.7e-66	1.69e-64	139.824
ENSG00000106689	LHX2	3.88477	-0.125242	12.5167	8.02e-32	7.65e-31	61.0902
ENSG00000106771	TMEM245	-1.21571	6.21772	-13.8236	1.53e-37	1.95e-36	74.1865
ENSG00000106772	PRUNE2	-2.39273	2.0222	-11.7487	1.32e-28	1.06e-27	53.7323
ENSG00000106780	MEGF9	-1.13561	5.71285	-7.11053	3.59e-12	1.12e-11	16.3047
ENSG00000106804	C5	-2.56925	2.81944	-15.1965	7.8e-44	1.33e-42	88.6056
ENSG00000106809	OGN	-4.75121	0.44236	-17.7728	3.13e-56	9.35e-55	117.04
ENSG00000106823	ECM2	-2.25937	2.79295	-13.0422	4.36e-34	4.68e-33	66.274
ENSG00000106852	LHX6	-1.14916	1.70688	-6.62876	8.06e-11	2.31e-10	13.2547
ENSG00000106853	PTGR1	1.26089	5.8748	4.84625	1.64e-06	3.37e-06	3.611
ENSG00000106868	SUSD1	-1.04969	3.78897	-10.1304	3.07e-22	1.74e-21	39.1886
ENSG00000106927	AMBP	-2.01364	-2.05664	-8.01887	6.4e-15	2.35e-14	22.5315
ENSG00000106948	AKNA	-1.54088	4.92072	-11.1682	2.96e-26	2.09e-25	48.3577
ENSG00000106952	TNFSF8	-1.69773	0.793972	-8.07554	4.23e-15	1.58e-14	22.9398
ENSG00000106976	DNM1	1.27777	4.0837	7.61752	1.13e-13	3.85e-13	19.7054
ENSG00000106991	ENG	-2.60917	6.41354	-20.633	1.46e-70	7.9e-69	149.936
ENSG00000106992	AK1	-2.54662	2.80652	-23.8369	6.51e-87	6.14e-85	187.478
ENSG00000107099	DOCK8	-2.47302	4.52226	-14.4902	1.45e-40	2.14e-39	81.1108
ENSG00000107130	NCS1	1.63591	5.33471	12.1756	2.22e-30	1.97e-29	57.7889
ENSG00000107159	CA9	5.27629	3.33472	14.1454	5.41e-39	7.41e-38	77.5101
ENSG00000107165	TYRP1	-2.13122	0.382776	-8.95684	5.09e-18	2.27e-17	29.5746
ENSG00000107186	MPDZ	-1.64746	3.93869	-11.7316	1.55e-28	1.24e-27	53.5716
ENSG00000107242	PIP5K1B	-3.3022	2.15722	-14.8282	4.03e-42	6.37e-41	84.6787
ENSG00000107249	GLIS3	-1.20176	3.20454	-6.89992	1.43e-11	4.28e-11	14.9492
ENSG00000107281	NPDC1	-1.39442	4.55152	-9.50344	6.12e-20	3.04e-19	33.9467
ENSG00000107295	SH3GL2	-3.92006	-2.07925	-16.8337	1.22e-51	2.95e-50	106.504
ENSG00000107317	PTGDS	-3.44276	4.87407	-14.3534	6.13e-40	8.78e-39	79.6777
ENSG00000107518	ATRNL1	1.97354	0.234725	5.65759	2.47e-08	5.9e-08	7.67
ENSG00000107560	RAB11FIP2	-1.31049	3.81382	-17.34	4.18e-54	1.12e-52	112.163
ENSG00000107562	CXCL12	-2.32638	4.56349	-10.7916	9.08e-25	5.9e-24	44.9625
ENSG00000107593	PKD2L1	-1.78966	-0.669137	-8.50083	1.76e-16	7.11e-16	26.0757
ENSG00000107611	CUBN	-1.6603	0.14093	-11.9474	1.99e-29	1.67e-28	55.6103
ENSG00000107719	PALD1	-2.09525	3.43095	-14.2777	1.36e-39	1.9e-38	78.8873
ENSG00000107736	CDH23	-1.71694	2.382	-8.25156	1.15e-15	4.43e-15	24.2225
ENSG00000107738	VSIR	-1.95969	5.52221	-14.221	2.45e-39	3.4e-38	78.2966
ENSG00000107742	SPOCK2	-4.1303	5.39694	-20.6281	1.54e-70	8.32e-69	149.879
ENSG00000107796	ACTA2	-1.22641	6.92652	-6.66404	6.46e-11	1.86e-10	13.4719
ENSG00000107798	LIPA	-1.37937	6.75036	-10.5083	1.13e-23	6.93e-23	42.4585
ENSG00000107807	TLX1	2.48998	-1.79401	6.51118	1.68e-10	4.69e-10	12.5379
ENSG00000107815	TWNK	1.45171	4.10289	15.2971	2.64e-44	4.6e-43	89.6857
ENSG00000107819	SFXN3	-1.34311	5.05903	-11.142	3.77e-26	2.64e-25	48.1187
ENSG00000107833	NPM3	2.16695	4.91692	17.7552	3.82e-56	1.14e-54	116.84
ENSG00000107859	PITX3	1.07599	-2.54106	6.37528	3.86e-10	1.05e-09	11.7232
ENSG00000107864	CPEB3	-1.36178	2.12507	-14.4657	1.88e-40	2.74e-39	80.8545
ENSG00000107954	NEURL1	1.06063	1.08841	3.67523	0.000260794	0.000438099	-1.21893
ENSG00000107968	MAP3K8	-1.69482	3.93432	-12.627	2.71e-32	2.66e-31	62.1687
ENSG00000108010	GLRX3	1.20527	6.22285	11.6977	2.14e-28	1.69e-27	53.2537
ENSG00000108106	UBE2S	2.79791	5.15291	22.9318	2.77e-82	2.23e-80	176.848
ENSG00000108179	PPIF	1.76457	6.67913	15.825	8.52e-47	1.67e-45	95.3964
ENSG00000108244	KRT23	2.0533	2.24127	5.07341	5.34e-07	1.15e-06	4.69006
ENSG00000108309	RUNDC3A	1.59448	0.633784	6.31326	5.61e-10	1.51e-09	11.3563
ENSG00000108342	CSF3	-4.54861	0.49798	-12.8202	4e-33	4.09e-32	64.07
ENSG00000108352	RAPGEFL1	3.07984	5.54652	13.3302	2.38e-35	2.73e-34	69.1634
ENSG00000108370	RGS9	-1.87252	0.952754	-10.2862	7.97e-23	4.64e-22	40.5266
ENSG00000108375	RNF43	1.12892	4.99098	8.9662	4.73e-18	2.11e-17	29.6479
ENSG00000108379	WNT3	1.09755	2.33058	6.79564	2.8e-11	8.25e-11	14.2908
ENSG00000108381	ASPA	-4.22353	-0.984254	-24.4825	3.26e-90	3.48e-88	195.056
ENSG00000108387	SEPTIN4	-2.38155	2.72455	-18.2257	1.8e-58	5.94e-57	122.177
ENSG00000108405	P2RX1	-2.16675	1.30512	-11.0383	9.73e-26	6.68e-25	47.1782
ENSG00000108417	KRT37	1.22519	-3.07203	6.44325	2.55e-10	7.02e-10	12.1288
ENSG00000108448	TRIM16L	2.30458	4.37394	8.34088	5.9e-16	2.31e-15	24.8816
ENSG00000108468	CBX1	1.1218	6.52703	11.8673	4.28e-29	3.52e-28	54.8508
ENSG00000108551	RASD1	-1.33773	3.36794	-5.88576	6.88e-09	1.72e-08	8.91249
ENSG00000108576	SLC6A4	-7.05428	0.174865	-23.423	8.52e-85	7.52e-83	182.617
ENSG00000108602	ALDH3A1	2.37673	5.68133	4.93958	1.04e-06	2.18e-06	4.04884
ENSG00000108622	ICAM2	-2.85097	2.53246	-17.6519	1.23e-55	3.55e-54	115.674
ENSG00000108671	PSMD11	1.1613	7.30364	12.1955	1.83e-30	1.63e-29	57.9803
ENSG00000108691	CCL2	-2.2065	4.9072	-10.5535	7.61e-24	4.69e-23	42.8545
ENSG00000108759	KRT32	2.16573	-1.75799	8.85127	1.17e-17	5.11e-17	28.7523
ENSG00000108773	KAT2A	1.53451	5.99605	15.0828	2.65e-43	4.39e-42	87.3886
ENSG00000108786	HSD17B1	1.3175	2.01752	8.78724	1.93e-17	8.3e-17	28.2572
ENSG00000108798	ABI3	-1.54289	3.31429	-10.3	7.06e-23	4.12e-22	40.646
ENSG00000108821	COL1A1	2.18354	10.8803	8.77895	2.06e-17	8.84e-17	28.1932
ENSG00000108823	SGCA	-3.86511	0.604256	-16.6838	6.51e-51	1.51e-49	104.838
ENSG00000108825	PTGES3L-AARSD1	1.20073	-2.622	8.24925	1.17e-15	4.5e-15	24.2055
ENSG00000108828	VAT1	-1.22412	7.2313	-12.378	3.11e-31	2.88e-30	59.7417
ENSG00000108830	RND2	1.08857	2.01674	4.20574	3.04e-05	5.6e-05	0.814995
ENSG00000108839	ALOX12	1.06367	1.80689	4.5872	5.56e-06	1.1e-05	2.43598
ENSG00000108861	DUSP3	-1.00266	6.27008	-13.7144	4.71e-37	5.86e-36	73.0666
ENSG00000108878	CACNG1	-1.09203	-3.50969	-8.55083	1.2e-16	4.92e-16	26.4525
ENSG00000108924	HLF	-2.59532	3.0806	-10.4313	2.24e-23	1.34e-22	41.7858
ENSG00000108932	SLC16A6	-1.6865	1.69722	-10.9382	2.42e-25	1.62e-24	46.2753
ENSG00000108950	FAM20A	-1.59691	4.36568	-9.09465	1.7e-18	7.79e-18	30.659
ENSG00000109061	MYH1	-2.01394	-3.27191	-13.5896	1.69e-36	2.05e-35	71.7928
ENSG00000109062	SLC9A3R1	2.20585	7.24592	12.5445	6.1e-32	5.87e-31	61.3611
ENSG00000109072	VTN	-2.97902	-1.02481	-14.5192	1.07e-40	1.58e-39	81.4161
ENSG00000109099	PMP22	-1.9958	5.73365	-13.8435	1.24e-37	1.59e-36	74.3905
ENSG00000109101	FOXN1	3.08087	1.8161	8.6903	4.11e-17	1.73e-16	27.5127
ENSG00000109103	UNC119	1.10323	5.24894	12.5088	8.66e-32	8.25e-31	61.0127
ENSG00000109107	ALDOC	1.3724	5.52887	8.15824	2.3e-15	8.71e-15	23.5398
ENSG00000109158	GABRA4	-1.11959	-3.67508	-6.42529	2.84e-10	7.81e-10	12.0213
ENSG00000109182	CWH43	-1.37802	-1.24365	-3.83693	0.000138955	0.000240074	-0.626453
ENSG00000109205	ODAM	-2.77747	-1.46561	-7.58633	1.4e-13	4.76e-13	19.4906
ENSG00000109255	NMU	3.94121	1.19599	14.7635	8.02e-42	1.25e-40	83.9932
ENSG00000109321	AREG	-2.04536	3.64479	-7.41683	4.54e-13	1.49e-12	18.3363
ENSG00000109436	TBC1D9	-1.14307	5.35812	-10.1016	3.94e-22	2.22e-21	38.9421
ENSG00000109458	GAB1	-1.3531	4.51095	-11.8711	4.13e-29	3.4e-28	54.8868
ENSG00000109501	WFS1	-2.27143	5.46722	-22.627	1e-80	7.52e-79	173.27
ENSG00000109511	ANXA10	1.93539	-1.23115	5.11143	4.41e-07	9.53e-07	4.87504
ENSG00000109610	SOD3	-2.91602	3.81451	-17.1695	2.84e-53	7.37e-52	110.251
ENSG00000109674	NEIL3	3.93089	1.85262	25.3638	1.03e-94	1.36e-92	205.387
ENSG00000109686	SH3D19	-1.56382	5.62298	-16.1282	3.06e-48	6.36e-47	98.7099
ENSG00000109705	NKX3-2	2.68482	-1.07031	11.7909	8.85e-29	7.14e-28	54.1296
ENSG00000109743	BST1	-2.12124	2.05316	-11.3102	8.01e-27	5.82e-26	49.6565
ENSG00000109756	RAPGEF2	-1.93979	4.51137	-21.0582	1.01e-72	5.82e-71	154.896
ENSG00000109762	SNX25	-2.34259	4.03577	-24.9975	7.64e-93	9.13e-91	201.096
ENSG00000109771	LRP2BP	-2.84642	0.937519	-24.1251	2.19e-88	2.18e-86	190.862
ENSG00000109794	FAM149A	-2.03098	1.40416	-11.6923	2.25e-28	1.78e-27	53.2025
ENSG00000109805	NCAPG	3.83936	4.10392	32.6149	6.56e-131	4.24e-128	288.5
ENSG00000109814	UGDH	1.10377	6.53283	6.53844	1.42e-10	3.98e-10	12.7031
ENSG00000109819	PPARGC1A	-2.66714	1.28083	-9.53599	4.68e-20	2.34e-19	34.2129
ENSG00000109881	CCDC34	2.32399	4.01132	20.8347	1.38e-71	7.72e-70	152.287
ENSG00000109906	ZBTB16	-5.0369	-0.325467	-18.065	1.13e-57	3.61e-56	120.35
ENSG00000109927	TECTA	-1.17304	-0.181007	-8.19236	1.79e-15	6.81e-15	23.7887
ENSG00000109943	CRTAM	-2.09827	0.277983	-10.4897	1.34e-23	8.14e-23	42.2954
ENSG00000109944	JHY	-1.54773	1.81342	-8.38416	4.26e-16	1.68e-15	25.203
ENSG00000109956	B3GAT1	-1.27825	-0.768341	-6.28922	6.49e-10	1.74e-09	11.2149
ENSG00000110002	VWA5A	-1.50555	4.57087	-10.5353	8.94e-24	5.48e-23	42.6948
ENSG00000110013	SIAE	-1.2866	4.65272	-10.2357	1.24e-22	7.14e-22	40.0911
ENSG00000110031	LPXN	-1.8145	3.98591	-11.9102	2.84e-29	2.37e-28	55.2571
ENSG00000110042	DTX4	-1.66506	5.02308	-11.2642	1.22e-26	8.82e-26	49.2348
ENSG00000110047	EHD1	-1.43022	5.97116	-12.7835	5.76e-33	5.83e-32	63.7072
ENSG00000110077	MS4A6A	-1.40472	4.88104	-7.21627	1.77e-12	5.61e-12	16.9981
ENSG00000110079	MS4A4A	-2.28236	3.6253	-11.216	1.91e-26	1.36e-25	48.7937
ENSG00000110104	CCDC86	1.40425	5.08905	15.4655	4.26e-45	7.67e-44	91.4992
ENSG00000110107	PRPF19	1.04211	7.29035	15.7116	2.94e-46	5.58e-45	94.1635
ENSG00000110172	CHORDC1	1.02881	5.00123	10.5425	8.39e-24	5.15e-23	42.7582
ENSG00000110195	FOLR1	-5.72512	2.51704	-15.1093	1.99e-43	3.31e-42	87.6726
ENSG00000110203	FOLR3	-3.45239	-1.67299	-13.4936	4.52e-36	5.38e-35	70.8161
ENSG00000110237	ARHGEF17	-1.67869	5.14784	-13.6843	6.41e-37	7.93e-36	72.7593
ENSG00000110243	APOA5	-1.34678	-3.67092	-11.3229	7.12e-27	5.2e-26	49.7736
ENSG00000110318	CEP126	-1.86317	1.89316	-11.6034	5.2e-28	4.04e-27	52.371
ENSG00000110324	IL10RA	-1.73263	4.59023	-9.60694	2.6e-20	1.32e-19	34.7956
ENSG00000110328	GALNT18	-1.40897	4.98936	-9.27478	3.98e-19	1.88e-18	32.0946
ENSG00000110375	UPK2	1.08114	-1.18357	4.25356	2.47e-05	4.6e-05	1.01103
ENSG00000110400	NECTIN1	4.18793	8.2267	21.6519	9.54e-76	6.09e-74	161.838
ENSG00000110427	KIAA1549L	3.41425	2.66115	9.92297	1.82e-21	9.86e-21	37.4281
ENSG00000110436	SLC1A2	-1.65652	0.0930206	-8.02913	5.94e-15	2.19e-14	22.6052
ENSG00000110446	SLC15A3	-2.03743	5.00085	-12.5829	4.18e-32	4.06e-31	61.7372
ENSG00000110448	CD5	-1.35511	2.38961	-6.90947	1.34e-11	4.03e-11	15.01
ENSG00000110492	MDK	2.17138	7.14394	12.763	7.06e-33	7.11e-32	63.5054
ENSG00000110651	CD81	-1.23984	8.75976	-17.2725	8.93e-54	2.37e-52	111.405
ENSG00000110660	SLC35F2	1.03799	4.56469	6.11083	1.87e-09	4.85e-09	10.1805
ENSG00000110665	C11orf21	-2.63148	-0.144546	-13.5963	1.58e-36	1.91e-35	71.8607
ENSG00000110675	ELMOD1	-1.57538	-1.86566	-9.00888	3.37e-18	1.52e-17	29.9827
ENSG00000110723	EXPH5	-1.20933	3.9049	-8.59279	8.71e-17	3.59e-16	26.7701
ENSG00000110777	POU2AF1	1.20792	4.27183	4.73017	2.85e-06	5.76e-06	3.0771
ENSG00000110786	PTPN5	-3.13615	-2.40472	-17.8868	8.57e-57	2.63e-55	118.33
ENSG00000110799	VWF	-3.41308	6.982	-21.6176	1.43e-75	9.01e-74	161.436
ENSG00000110811	P3H3	1.07868	4.75395	6.44784	2.48e-10	6.84e-10	12.1563
ENSG00000110848	CD69	-2.66459	2.45897	-12.8889	2.02e-33	2.1e-32	64.7502
ENSG00000110876	SELPLG	-2.61558	4.43905	-15.8108	9.94e-47	1.93e-45	95.242
ENSG00000110881	ASIC1	1.9906	2.64582	11.6587	3.09e-28	2.42e-27	52.8879
ENSG00000110887	DAO	-1.51436	-3.53859	-14.9527	1.07e-42	1.73e-41	86.0017
ENSG00000110900	TSPAN11	-1.10801	2.88106	-5.61866	3.05e-08	7.25e-08	7.46236
ENSG00000110934	BIN2	-2.04302	3.0523	-11.9152	2.71e-29	2.26e-28	55.3043
ENSG00000110944	IL23A	1.7067	1.29818	9.38769	1.59e-19	7.69e-19	33.0051
ENSG00000111012	CYP27B1	1.74059	2.12169	10.5552	7.49e-24	4.62e-23	42.8701
ENSG00000111052	LIN7A	-2.72411	1.90543	-12.2194	1.45e-30	1.3e-29	58.2103
ENSG00000111058	ACSS3	-2.99106	2.27613	-14.3237	8.37e-40	1.19e-38	79.3672
ENSG00000111077	TNS2	-2.70964	5.30414	-24.2893	3.17e-89	3.27e-87	192.789
ENSG00000111144	LTA4H	-1.77801	6.81918	-21.9416	3.17e-77	2.12e-75	165.231
ENSG00000111181	SLC6A12	-2.15863	0.528994	-12.5808	4.27e-32	4.14e-31	61.7161
ENSG00000111186	WNT5B	1.03669	3.24819	4.7569	2.51e-06	5.1e-06	3.19899
ENSG00000111196	MAGOHB	1.12055	4.1995	11.9667	1.66e-29	1.4e-28	55.793
ENSG00000111199	TRPV4	1.86578	4.52161	10.2553	1.04e-22	6.04e-22	40.2597
ENSG00000111206	FOXM1	4.58854	5.90223	31.5539	9.69e-126	4.67e-123	276.632
ENSG00000111218	PRMT8	-2.59545	-1.94611	-10.4647	1.67e-23	1.01e-22	42.077
ENSG00000111247	RAD51AP1	3.10977	3.99825	24.6016	8.03e-91	8.72e-89	196.454
ENSG00000111252	SH2B3	-1.71988	4.78715	-13.6636	7.93e-37	9.75e-36	72.5477
ENSG00000111269	CREBL2	-1.07477	5.65047	-13.8401	1.29e-37	1.65e-36	74.3558
ENSG00000111275	ALDH2	-2.42309	6.63266	-17.7494	4.08e-56	1.21e-54	116.775
ENSG00000111319	SCNN1A	-1.35246	6.54923	-5.30164	1.66e-07	3.72e-07	5.81946
ENSG00000111339	ART4	-4.3247	-1.24991	-19.6053	2.28e-65	1.01e-63	138.009
ENSG00000111341	MGP	-2.9874	6.2021	-15.1782	9.5e-44	1.61e-42	88.4094
ENSG00000111344	RASAL1	3.7735	2.46163	19.3638	3.75e-64	1.57e-62	135.22
ENSG00000111348	ARHGDIB	-1.72299	6.75128	-12.6042	3.39e-32	3.31e-31	61.9456
ENSG00000111371	SLC38A1	1.14275	7.22166	10.2831	8.19e-23	4.77e-22	40.4994
ENSG00000111404	RERGL	-2.91467	-2.19929	-12.5155	8.11e-32	7.74e-31	61.0789
ENSG00000111412	SPRING1	-1.52517	5.94829	-19.3541	4.19e-64	1.74e-62	135.108
ENSG00000111432	FZD10	2.17645	2.89969	6.499	1.81e-10	5.05e-10	12.4643
ENSG00000111445	RFC5	1.62925	4.72029	17.8694	1.04e-56	3.18e-55	118.133
ENSG00000111450	STX2	-1.50905	3.42398	-12.8987	1.83e-33	1.91e-32	64.8475
ENSG00000111452	ADGRD1	-4.66603	2.23719	-21.1663	2.84e-73	1.67e-71	156.158
ENSG00000111581	NUP107	1.00114	5.67964	12.4074	2.34e-31	2.18e-30	60.0267
ENSG00000111602	TIMELESS	2.22409	5.94792	22.864	6.15e-82	4.85e-80	176.053
ENSG00000111639	MRPL51	1.00655	6.58303	11.3667	4.74e-27	3.5e-26	50.1764
ENSG00000111640	GAPDH	2.35677	11.8016	20.3401	4.45e-69	2.28e-67	146.527
ENSG00000111641	NOP2	1.52253	5.98621	15.2776	3.25e-44	5.65e-43	89.4754
ENSG00000111664	GNB3	1.52649	0.5062	9.40916	1.33e-19	6.49e-19	33.1791
ENSG00000111665	CDCA3	4.1674	4.16409	33.0129	7.78e-133	5.42e-130	292.921
ENSG00000111666	CHPT1	-1.02885	4.86024	-8.55264	1.18e-16	4.85e-16	26.4663
ENSG00000111669	TPI1	1.60827	9.55653	16.2395	8.97e-49	1.9e-47	99.9312
ENSG00000111700	SLCO1B3	2.84001	-1.12024	7.03753	5.82e-12	1.78e-11	15.831
ENSG00000111726	CMAS	1.1817	5.65597	12.0288	9.14e-30	7.8e-29	56.3843
ENSG00000111729	CLEC4A	-1.51313	1.70709	-8.8139	1.57e-17	6.78e-17	28.463
ENSG00000111732	AICDA	-1.12108	-2.64255	-5.86209	7.86e-09	1.96e-08	8.78162
ENSG00000111788		2.08697	2.12487	13.4584	6.47e-36	7.63e-35	70.4598
ENSG00000111796	KLRB1	-1.95568	1.15273	-9.96324	1.29e-21	7.05e-21	37.7678
ENSG00000111801	BTN3A3	-1.63662	4.53126	-11.9178	2.64e-29	2.2e-28	55.3295
ENSG00000111834	RSPH4A	-3.02267	0.174715	-12.9872	7.56e-34	8.04e-33	65.7263
ENSG00000111837	MAK	-1.91722	0.104239	-12.6263	2.73e-32	2.68e-31	62.1618
ENSG00000111845	PAK1IP1	1.12165	4.73993	12.6273	2.7e-32	2.66e-31	62.1719
ENSG00000111859	NEDD9	-2.49807	6.39649	-15.5245	2.25e-45	4.11e-44	92.1362
ENSG00000111860	CEP85L	-1.05697	2.3523	-10.036	6.92e-22	3.84e-21	38.3844
ENSG00000111863	ADTRP	-2.16804	2.18167	-8.74239	2.74e-17	1.17e-16	27.9119
ENSG00000111879	FAM184A	-3.24076	1.59773	-15.3789	1.09e-44	1.94e-43	90.5657
ENSG00000111885	MAN1A1	-1.75986	5.28229	-10.9292	2.62e-25	1.75e-24	46.1943
ENSG00000111897	SERINC1	-1.4523	7.28632	-20.6268	1.57e-70	8.44e-69	149.863
ENSG00000111907	TPD52L1	2.03515	5.8466	11.0004	1.37e-25	9.34e-25	46.8352
ENSG00000111912	NCOA7	-1.59531	6.29836	-10.7267	1.63e-24	1.04e-23	44.3848
ENSG00000111913	RIPOR2	-2.34756	2.94055	-12.4016	2.47e-31	2.3e-30	59.9706
ENSG00000111961	SASH1	-2.26875	4.77957	-18.4633	1.19e-59	4.14e-58	124.886
ENSG00000112029	FBXO5	1.30403	3.62345	14.0401	1.62e-38	2.17e-37	76.4184
ENSG00000112039	FANCE	1.83994	4.43117	15.5369	1.96e-45	3.61e-44	92.2708
ENSG00000112041	TULP1	1.86789	-1.34342	10.458	1.77e-23	1.07e-22	42.0181
ENSG00000112053	SLC26A8	-1.2952	-2.28989	-9.76549	6.89e-21	3.61e-20	36.1088
ENSG00000112118	MCM3	1.19174	6.96678	12.1745	2.25e-30	1.98e-29	57.7784
ENSG00000112137	PHACTR1	-3.27183	3.04881	-21.711	4.77e-76	3.08e-74	162.529
ENSG00000112149	CD83	-2.2293	4.53201	-17.0758	8.14e-53	2.07e-51	109.203
ENSG00000112164	GLP1R	-1.46351	-2.62394	-7.84868	2.19e-14	7.82e-14	21.3189
ENSG00000112175	BMP5	-4.14457	1.09866	-13.8152	1.67e-37	2.12e-36	74.0995
ENSG00000112183	RBM24	-1.31777	-0.706175	-5.23366	2.36e-07	5.23e-07	5.47835
ENSG00000112195	TREML2	-1.41529	-0.731126	-6.80642	2.61e-11	7.71e-11	14.3584
ENSG00000112214	FHL5	-4.52756	-0.0803681	-23.8572	5.13e-87	4.87e-85	187.716
ENSG00000112232	KHDRBS2	-4.81166	-1.64764	-22.0745	6.66e-78	4.58e-76	166.789
ENSG00000112238	PRDM13	2.97984	-1.42415	9.90519	2.11e-21	1.14e-20	37.2783
ENSG00000112242	E2F3	1.14123	4.79953	11.4255	2.75e-27	2.05e-26	50.7189
ENSG00000112290	WASF1	2.28256	4.24881	12.6172	2.98e-32	2.92e-31	62.0725
ENSG00000112303	VNN2	-2.12466	1.62821	-8.81455	1.56e-17	6.75e-17	28.468
ENSG00000112312	GMNN	1.99796	4.5636	18.7744	3.36e-61	1.24e-59	128.444
ENSG00000112319	EYA4	-1.76466	1.06172	-6.14302	1.55e-09	4.03e-09	10.3652
ENSG00000112320	SOBP	-1.85084	1.82924	-9.29512	3.37e-19	1.6e-18	32.2581
ENSG00000112333	NR2E1	1.83651	-2.41883	6.97604	8.71e-12	2.64e-11	15.4352
ENSG00000112367	FIG4	-1.21139	4.10082	-15.2961	2.67e-44	4.64e-43	89.6745
ENSG00000112378	PERP	3.16851	9.85677	20.6234	1.63e-70	8.74e-69	149.824
ENSG00000112379	ARFGEF3	-1.99334	4.54304	-11.796	8.43e-29	6.82e-28	54.1771
ENSG00000112394	SLC16A10	-1.22947	2.47227	-7.3813	5.79e-13	1.89e-12	18.097
ENSG00000112414	ADGRG6	-2.09621	3.94625	-9.56396	3.71e-20	1.87e-19	34.4423
ENSG00000112419	PHACTR2	-2.03516	4.66969	-19.4413	1.53e-64	6.51e-63	136.114
ENSG00000112486	CCR6	-1.19591	-2.47398	-7.19051	2.11e-12	6.64e-12	16.8283
ENSG00000112494	UNC93A	1.59567	-2.68082	6.26776	7.38e-10	1.97e-09	11.0891
ENSG00000112530	PACRG	-2.21403	-0.345903	-8.68511	4.27e-17	1.8e-16	27.473
ENSG00000112531	QKI	-1.33335	6.63149	-15.9211	2.97e-47	5.94e-46	96.4442
ENSG00000112539	C6orf118	-3.45338	-2.12756	-12.1345	3.31e-30	2.89e-29	57.3945
ENSG00000112559	MDFI	1.77153	4.82171	9.70158	1.18e-20	6.12e-20	35.5776
ENSG00000112576	CCND3	-1.672	6.07378	-15.1611	1.14e-43	1.92e-42	88.2263
ENSG00000112578	BYSL	1.40951	4.91991	15.4638	4.34e-45	7.81e-44	91.4808
ENSG00000112619	PRPH2	-1.14219	-0.489544	-5.95534	4.62e-09	1.17e-08	9.30004
ENSG00000112742	TTK	4.52954	4.15759	34.2806	6.43e-139	7.41e-136	306.882
ENSG00000112761	CCN6	1.09191	-0.724631	3.64341	0.000294398	0.000492118	-1.33266
ENSG00000112769	LAMA4	-1.86309	5.55437	-12.1423	3.06e-30	2.68e-29	57.4697
ENSG00000112773	TENT5A	-1.12913	4.29153	-7.15572	2.66e-12	8.32e-12	16.6
ENSG00000112782	CLIC5	-6.21733	2.73088	-25.3624	1.05e-94	1.38e-92	205.371
ENSG00000112796	ENPP5	-1.58548	2.82211	-7.38745	5.55e-13	1.82e-12	18.1384
ENSG00000112799	LY86	-2.64392	2.15521	-14.1252	6.68e-39	9.09e-38	77.3009
ENSG00000112837	TBX18	2.90321	1.30041	7.72003	5.48e-14	1.91e-13	20.4161
ENSG00000112877	CEP72	1.50576	3.22388	12.8033	4.73e-33	4.81e-32	63.9035
ENSG00000112902	SEMA5A	-2.93265	4.00075	-11.3178	7.46e-27	5.44e-26	49.7266
ENSG00000112936	C7	-4.69595	4.25397	-13.0192	5.49e-34	5.87e-33	66.0445
ENSG00000112981	NME5	-3.14449	-0.718433	-13.3815	1.42e-35	1.64e-34	69.6806
ENSG00000112984	KIF20A	3.86023	4.59584	31.2605	2.66e-124	1.16e-121	273.329
ENSG00000113070	HBEGF	-2.04514	5.08954	-10.1885	1.86e-22	1.06e-21	39.6856
ENSG00000113163	CERT1	-1.17582	5.07769	-17.1384	4.03e-53	1.03e-51	109.904
ENSG00000113212	PCDHB7	-1.20828	1.04526	-6.16292	1.38e-09	3.6e-09	10.4799
ENSG00000113231	PDE8B	-1.8581	2.09469	-15.9435	2.33e-47	4.66e-46	96.6889
ENSG00000113248	PCDHB15	-1.42037	1.05602	-9.3989	1.45e-19	7.04e-19	33.0959
ENSG00000113263	ITK	-1.70918	2.21274	-7.81252	2.84e-14	1.01e-13	21.064
ENSG00000113303	BTNL8	-2.98923	-1.83509	-18.5086	7.09e-60	2.48e-58	125.403
ENSG00000113327	GABRG2	2.58344	-1.7281	6.80667	2.61e-11	7.7e-11	14.36
ENSG00000113356	POLR3G	1.02688	2.13424	7.50471	2.48e-13	8.27e-13	18.9321
ENSG00000113360	DROSHA	1.02238	6.22819	10.6414	3.48e-24	2.19e-23	43.6297
ENSG00000113361	CDH6	-1.64768	2.2673	-6.94383	1.07e-11	3.25e-11	15.229
ENSG00000113368	LMNB1	1.99927	5.70957	18.8892	8.96e-62	3.41e-60	129.761
ENSG00000113369	ARRDC3	-1.37165	6.52602	-10.9499	2.18e-25	1.46e-24	46.3801
ENSG00000113389	NPR3	-1.58191	4.34681	-6.02285	3.13e-09	7.99e-09	9.67983
ENSG00000113396	SLC27A6	-2.5324	-1.7025	-8.7048	3.67e-17	1.55e-16	27.6236
ENSG00000113407	TARS1	1.42171	7.12865	14.9165	1.57e-42	2.53e-41	85.6165
ENSG00000113430	IRX4	4.61595	0.258274	10.3086	6.56e-23	3.83e-22	40.7198
ENSG00000113448	PDE4D	-1.72945	4.44574	-14.0728	1.15e-38	1.55e-37	76.7573
ENSG00000113460	BRIX1	1.66198	5.80508	16.3638	2.27e-49	4.91e-48	101.3
ENSG00000113532	ST8SIA4	-1.12642	3.90227	-6.8813	1.61e-11	4.82e-11	14.8311
ENSG00000113555	PCDH12	-2.93495	3.3808	-21.9854	1.9e-77	1.28e-75	165.744
ENSG00000113569	NUP155	1.63985	6.09393	16.9622	2.91e-52	7.21e-51	107.935
ENSG00000113580	NR3C1	-1.14821	5.97624	-13.2755	4.15e-35	4.7e-34	68.6119
ENSG00000113594	LIFR	-2.9162	4.66087	-14.3373	7.26e-40	1.04e-38	79.5091
ENSG00000113645	WWC1	-1.82077	4.8448	-16.4749	6.64e-50	1.47e-48	102.525
ENSG00000113721	PDGFRB	-1.10159	6.56242	-6.85159	1.95e-11	5.8e-11	14.643
ENSG00000113722	CDX1	1.76756	-0.88236	8.15752	2.31e-15	8.76e-15	23.5345
ENSG00000113739	STC2	1.46488	5.04719	6.99352	7.77e-12	2.37e-11	15.5475
ENSG00000113742	CPEB4	-1.44771	4.72876	-14.5277	9.77e-41	1.45e-39	81.5046
ENSG00000113805	CNTN3	-1.3212	-0.0544501	-6.14626	1.52e-09	3.96e-09	10.3838
ENSG00000113810	SMC4	1.46121	6.28901	12.7684	6.69e-33	6.75e-32	63.5582
ENSG00000113838	TBCCD1	1.14191	4.56815	11.379	4.23e-27	3.13e-26	50.2901
ENSG00000113851	CRBN	-1.0179	4.52712	-12.622	2.85e-32	2.79e-31	62.1193
ENSG00000113905	HRG	1.7961	-2.17897	6.83489	2.18e-11	6.45e-11	14.5376
ENSG00000113924	HGD	-1.58973	-0.933118	-5.18607	3.02e-07	6.62e-07	5.24192
ENSG00000113946	CLDN16	1.31923	1.33865	4.60118	5.21e-06	1.03e-05	2.49788
ENSG00000114013	CD86	-1.46004	3.70173	-9.22119	6.14e-19	2.88e-18	31.6653
ENSG00000114019	AMOTL2	-1.39091	5.63536	-10.7569	1.24e-24	8e-24	44.6534
ENSG00000114021	NIT2	1.06213	5.7241	11.0534	8.48e-26	5.84e-25	47.3144
ENSG00000114023	FAM162A	1.68146	6.41544	13.2196	7.3e-35	8.14e-34	68.0501
ENSG00000114113	RBP2	-3.64817	-2.17014	-20.785	2.47e-71	1.36e-69	151.707
ENSG00000114115	RBP1	1.47519	5.58761	6.09079	2.11e-09	5.44e-09	10.0659
ENSG00000114124	GRK7	1.95839	-1.29885	10.2624	9.8e-23	5.68e-22	40.3217
ENSG00000114125	RNF7	1.0029	6.55129	10.2577	1.02e-22	5.91e-22	40.2807
ENSG00000114166	KAT2B	-1.87857	3.89707	-18.2326	1.67e-58	5.49e-57	122.255
ENSG00000114200	BCHE	-1.74189	2.02403	-5.58117	3.75e-08	8.82e-08	7.26364
ENSG00000114204	SERPINI2	-1.74063	-2.3409	-8.11441	3.18e-15	1.19e-14	23.2211
ENSG00000114209	PDCD10	1.21502	6.12647	10.9774	1.69e-25	1.14e-24	46.6281
ENSG00000114248	LRRC31	-3.32993	-2.52339	-15.6326	6.94e-46	1.3e-44	93.3064
ENSG00000114251	WNT5A	1.43493	5.98922	5.76385	1.37e-08	3.35e-08	8.24325
ENSG00000114270	COL7A1	5.42581	6.96908	19.9797	2.96e-67	1.4e-65	142.342
ENSG00000114279	FGF12	1.22095	2.27188	4.35647	1.58e-05	2.99e-05	1.43986
ENSG00000114346	ECT2	2.96294	6.30009	22.4896	5.05e-80	3.73e-78	171.658
ENSG00000114353	GNAI2	-1.2735	8.01095	-17.073	8.4e-53	2.13e-51	109.172
ENSG00000114354	TFG	1.10631	7.26964	13.3957	1.23e-35	1.42e-34	69.825
ENSG00000114378	HYAL1	-3.41257	2.92202	-18.8743	1.06e-61	4.02e-60	129.59
ENSG00000114416	FXR1	1.37874	7.6329	12.7285	9.93e-33	9.95e-32	63.1657
ENSG00000114446	IFT57	-1.82777	5.53653	-18.3071	7.12e-59	2.37e-57	123.104
ENSG00000114455	HHLA2	-2.6747	-0.64179	-10.7598	1.21e-24	7.81e-24	44.679
ENSG00000114491	UMPS	1.20738	5.64173	13.4828	5.05e-36	5.99e-35	70.7073
ENSG00000114503	NCBP2	1.23774	7.10064	13.9487	4.19e-38	5.48e-37	75.474
ENSG00000114541	FRMD4B	-1.2829	4.9787	-12.5921	3.82e-32	3.72e-31	61.8271
ENSG00000114626	ABTB1	-1.02302	4.7292	-10.4373	2.12e-23	1.28e-22	41.8375
ENSG00000114631	PODXL2	2.46208	4.5472	11.2617	1.25e-26	9.02e-26	49.2116
ENSG00000114638	UPK1B	4.27706	3.10311	7.10928	3.62e-12	1.12e-11	16.2966
ENSG00000114654	EFCC1	-4.11905	0.730777	-24.8661	3.58e-92	4.14e-90	199.556
ENSG00000114686	MRPL3	1.56353	6.93598	17.886	8.65e-57	2.65e-55	118.321
ENSG00000114698	PLSCR4	-2.03373	4.10704	-15.0397	4.2e-43	6.91e-42	86.9284
ENSG00000114737	CISH	-2.06578	3.98294	-16.6314	1.17e-50	2.67e-49	104.257
ENSG00000114770	ABCC5	2.94299	7.4912	13.9457	4.32e-38	5.65e-37	75.4436
ENSG00000114771	AADAC	-1.27439	1.81315	-3.73513	0.00020709	0.00035192	-1.00226
ENSG00000114779	ABHD14B	-1.01792	5.27551	-11.5616	7.69e-28	5.9e-27	51.982
ENSG00000114790	ARHGEF26	-2.19825	4.31267	-10.0796	4.76e-22	2.67e-21	38.7547
ENSG00000114805	PLCH1	-2.04939	2.46462	-10.0737	5.01e-22	2.8e-21	38.7043
ENSG00000114812	VIPR1	-3.65466	3.25545	-19.2869	9.12e-64	3.75e-62	134.333
ENSG00000114841	DNAH1	-1.40807	2.83563	-9.72918	9.35e-21	4.88e-20	35.8067
ENSG00000114853	ZBTB47	-1.55723	3.50619	-15.9223	2.93e-47	5.86e-46	96.4578
ENSG00000114854	TNNC1	-6.0419	0.43218	-24.4313	5.95e-90	6.26e-88	194.456
ENSG00000114859	CLCN2	2.14469	3.81034	14.794	5.8e-42	9.08e-41	84.316
ENSG00000114861	FOXP1	-1.55685	5.24421	-14.0339	1.73e-38	2.31e-37	76.3543
ENSG00000114867	EIF4G1	1.15279	9.52821	11.2092	2.03e-26	1.45e-25	48.7309
ENSG00000114923	SLC4A3	2.18515	3.29911	11.5921	5.78e-28	4.48e-27	52.2656
ENSG00000114948	ADAM23	3.18372	4.70795	7.76836	3.89e-14	1.37e-13	20.7538
ENSG00000114993	RTKN	1.18057	5.50952	11.2356	1.6e-26	1.14e-25	48.9724
ENSG00000115109	EPB41L5	-1.90031	4.62753	-19.5644	3.67e-65	1.6e-63	137.535
ENSG00000115138	POMC	1.38501	1.15628	4.32434	1.82e-05	3.42e-05	1.30493
ENSG00000115163	CENPA	4.65199	3.21177	36.4173	5.5e-149	2.43e-145	329.984
ENSG00000115165	CYTIP	-1.58954	3.65203	-8.41931	3.27e-16	1.3e-15	25.4649
ENSG00000115194	SLC30A3	1.13432	-0.253056	3.9563	8.6e-05	0.000151948	-0.17356
ENSG00000115221	ITGB6	-1.66842	6.08332	-6.63299	7.85e-11	2.25e-10	13.2807
ENSG00000115232	ITGA4	-1.20776	3.70027	-6.9568	9.88e-12	2.99e-11	15.312
ENSG00000115233	PSMD14	1.14674	6.46934	13.1998	8.92e-35	9.91e-34	67.8511
ENSG00000115252	PDE1A	-1.40436	1.62572	-7.20692	1.89e-12	5.96e-12	16.9364
ENSG00000115271	GCA	-1.17484	4.35327	-10.6322	3.78e-24	2.37e-23	43.5478
ENSG00000115297	TLX2	2.40824	-1.41016	9.40563	1.37e-19	6.67e-19	33.1505
ENSG00000115306	SPTBN1	-2.21087	8.29607	-24.5666	1.21e-90	1.31e-88	196.044
ENSG00000115325	DOK1	-1.12703	3.45989	-10.9681	1.84e-25	1.24e-24	46.5437
ENSG00000115353	TACR1	-1.83881	-0.136733	-7.20599	1.9e-12	6e-12	16.9302
ENSG00000115361	ACADL	-4.14305	0.675354	-16.3774	1.95e-49	4.24e-48	101.45
ENSG00000115363	EVA1A	-2.33949	2.87683	-10.1772	2.05e-22	1.17e-21	39.5891
ENSG00000115368	WDR75	1.19723	5.70117	16.3683	2.16e-49	4.68e-48	101.35
ENSG00000115380	EFEMP1	-2.54329	6.14559	-12.2251	1.38e-30	1.23e-29	58.2649
ENSG00000115386	REG1A	1.30445	-2.73481	5.32153	1.5e-07	3.36e-07	5.91999
ENSG00000115414	FN1	-1.29333	10.5469	-5.77711	1.27e-08	3.11e-08	8.31545
ENSG00000115423	DNAH6	-2.76863	0.0864738	-11.2675	1.19e-26	8.56e-26	49.2644
ENSG00000115425	PECR	-1.21506	2.75462	-10.6728	2.63e-24	1.67e-23	43.9066
ENSG00000115457	IGFBP2	2.61673	8.27523	9.5524	4.08e-20	2.05e-19	34.3475
ENSG00000115468	EFHD1	-1.53902	1.74399	-6.44365	2.54e-10	7.01e-10	12.1312
ENSG00000115484	CCT4	1.28837	7.94787	12.9199	1.48e-33	1.55e-32	65.0574
ENSG00000115507	OTX1	4.65184	3.04913	21.786	1.97e-76	1.29e-74	163.408
ENSG00000115523	GNLY	-1.48291	3.0916	-6.79801	2.76e-11	8.13e-11	14.3056
ENSG00000115525	ST3GAL5	-2.36812	3.7282	-14.5437	8.25e-41	1.23e-39	81.6736
ENSG00000115541	HSPE1	1.52129	6.59423	14.5028	1.27e-40	1.87e-39	81.2437
ENSG00000115594	IL1R1	-1.6527	6.47226	-11.9776	1.49e-29	1.26e-28	55.8968
ENSG00000115596	WNT6	1.53302	-1.48476	5.71817	1.76e-08	4.26e-08	7.99563
ENSG00000115598	IL1RL2	1.70333	1.33345	8.4588	2.42e-16	9.72e-16	25.7603
ENSG00000115602	IL1RL1	-4.77896	0.962195	-19.3669	3.62e-64	1.52e-62	135.255
ENSG00000115604	IL18R1	-1.60227	2.29169	-9.90894	2.05e-21	1.11e-20	37.3099
ENSG00000115607	IL18RAP	-1.657	0.263537	-8.81304	1.58e-17	6.82e-17	28.4564
ENSG00000115616	SLC9A2	2.87944	1.66466	9.35149	2.13e-19	1.03e-18	32.7123
ENSG00000115641	FHL2	1.31505	5.15958	6.47331	2.12e-10	5.88e-10	12.3094
ENSG00000115648	MLPH	-3.75771	4.03741	-14.1468	5.33e-39	7.31e-38	77.5245
ENSG00000115657	ABCB6	2.13578	3.28555	12.4382	1.73e-31	1.62e-30	60.3261
ENSG00000115665	SLC5A7	-1.24623	-1.56413	-3.14142	0.00177128	0.00273052	-3.00139
ENSG00000115718	PROC	1.59073	-0.0373795	7.66271	8.22e-14	2.82e-13	20.0178
ENSG00000115738	ID2	-1.60618	4.97771	-11.6912	2.27e-28	1.8e-27	53.1929
ENSG00000115756	HPCAL1	-1.88647	5.48235	-19.2745	1.05e-63	4.3e-62	134.191
ENSG00000115761	NOL10	1.03853	5.40117	14.5141	1.13e-40	1.67e-39	81.3624
ENSG00000115841	RMDN2	-1.69375	2.22791	-14.517	1.09e-40	1.62e-39	81.3926
ENSG00000115844	DLX2	2.93355	-1.29504	10.5249	9.8e-24	6e-23	42.6041
ENSG00000115884	SDC1	1.45001	9.63102	9.10246	1.6e-18	7.33e-18	30.7208
ENSG00000115896	PLCL1	-2.3146	1.53489	-13.9663	3.49e-38	4.59e-37	75.656
ENSG00000115902	SLC1A4	1.8779	6.30592	10.9808	1.64e-25	1.11e-24	46.6587
ENSG00000115935	WIPF1	-1.07919	5.6635	-8.345	5.72e-16	2.24e-15	24.9122
ENSG00000115946	PNO1	1.13678	5.3506	11.8253	6.38e-29	5.2e-28	54.4538
ENSG00000115956	PLEK	-1.63008	4.72574	-8.28033	9.29e-16	3.6e-15	24.4342
ENSG00000115993	TRAK2	-1.50437	5.29735	-16.7691	2.52e-51	5.95e-50	105.785
ENSG00000116005	PCYOX1	-1.12115	6.84873	-12.1627	2.52e-30	2.22e-29	57.6653
ENSG00000116014	KISS1R	2.09132	-1.68943	10.1795	2.01e-22	1.15e-21	39.6082
ENSG00000116016	EPAS1	-3.53717	7.80503	-23.191	1.31e-83	1.1e-81	179.892
ENSG00000116035	VAX2	1.63593	0.21897	7.29424	1.05e-12	3.37e-12	17.5147
ENSG00000116062	MSH6	1.28972	6.61978	13.4094	1.07e-35	1.24e-34	69.9635
ENSG00000116117	PARD3B	-2.47302	2.85334	-13.7632	2.85e-37	3.57e-36	73.5669
ENSG00000116120	FARSB	1.0821	5.75294	13.8321	1.4e-37	1.78e-36	74.2738
ENSG00000116133	DHCR24	-1.33121	9.03425	-10.7407	1.43e-24	9.23e-24	44.5093
ENSG00000116141	MARK1	2.42427	4.57726	14.4978	1.34e-40	1.97e-39	81.1911
ENSG00000116147	TNR	-4.00428	-1.81775	-17.4092	1.91e-54	5.21e-53	112.941
ENSG00000116161	CACYBP	1.11064	6.32458	11.5348	9.89e-28	7.57e-27	51.7321
ENSG00000116176	TPSG1	-1.47189	-2.6973	-10.951	2.15e-25	1.45e-24	46.3902
ENSG00000116191	RALGPS2	1.24949	4.70176	10.3557	4.34e-23	2.57e-22	41.1279
ENSG00000116194	ANGPTL1	-4.03503	0.0309066	-20.45	1.23e-69	6.41e-68	147.805
ENSG00000116260	QSOX1	-1.19716	7.8566	-11.949	1.96e-29	1.65e-28	55.6253
ENSG00000116285	ERRFI1	-1.09831	6.36438	-6.26864	7.34e-10	1.96e-09	11.0943
ENSG00000116473	RAP1A	-1.14528	5.93013	-15.0712	3e-43	4.96e-42	87.2651
ENSG00000116478	HDAC1	1.09596	7.39157	14.1146	7.46e-39	1.01e-37	77.1909
ENSG00000116574	RHOU	-2.04902	3.95444	-11.9542	1.87e-29	1.57e-28	55.6748
ENSG00000116584	ARHGEF2	-1.3345	6.1095	-14.8223	4.29e-42	6.77e-41	84.6161
ENSG00000116670	MAD2L2	1.05082	5.14636	10.1203	3.35e-22	1.89e-21	39.1022
ENSG00000116675	DNAJC6	-1.1614	1.4682	-5.1397	3.82e-07	8.3e-07	5.01342
ENSG00000116678	LEPR	-3.05036	3.28249	-19.3842	2.96e-64	1.25e-62	135.455
ENSG00000116690	PRG4	-5.03278	0.331205	-19.7682	3.45e-66	1.59e-64	139.892
ENSG00000116701	NCF2	-2.29098	4.89766	-14.477	1.67e-40	2.44e-39	80.9731
ENSG00000116741	RGS2	-1.58706	5.29131	-10.1907	1.83e-22	1.05e-21	39.7045
ENSG00000116748	AMPD1	-1.12391	-1.04096	-4.86168	1.52e-06	3.14e-06	3.68287
ENSG00000116771	AGMAT	2.08161	1.13128	12.5889	3.94e-32	3.83e-31	61.7952
ENSG00000116774	OLFML3	-1.69342	4.49715	-9.64854	1.84e-20	9.41e-20	35.1387
ENSG00000116785	CFHR3	1.34117	-0.338734	6.28634	6.6e-10	1.77e-09	11.198
ENSG00000116824	CD2	-1.08342	3.3659	-5.24965	2.18e-07	4.83e-07	5.55822
ENSG00000116830	TTF2	1.33327	4.87816	13.7616	2.89e-37	3.63e-36	73.5505
ENSG00000116833	NR5A2	-2.30973	0.97589	-16.0272	9.28e-48	1.9e-46	97.6037
ENSG00000116852	KIF21B	-1.21433	2.82146	-7.22925	1.62e-12	5.15e-12	17.0837
ENSG00000116885	OSCP1	-1.5506	2.35231	-12.3998	2.52e-31	2.34e-30	59.9526
ENSG00000116983	HPCAL4	-1.92733	-0.772424	-8.66731	4.9e-17	2.05e-16	27.337
ENSG00000116990	MYCL	1.80853	4.3471	8.59925	8.29e-17	3.42e-16	26.8191
ENSG00000117009	KMO	-2.42649	1.07826	-13.6487	9.25e-37	1.13e-35	72.3954
ENSG00000117016	RIMS3	-1.53962	2.27092	-7.65543	8.65e-14	2.97e-13	19.9674
ENSG00000117020	AKT3	-1.21378	4.57342	-6.72916	4.28e-11	1.24e-10	13.8754
ENSG00000117069	ST6GALNAC5	-2.68686	2.22541	-16.1288	3.04e-48	6.32e-47	98.7165
ENSG00000117090	SLAMF1	-1.00502	1.46431	-4.91414	1.18e-06	2.46e-06	3.92873
ENSG00000117091	CD48	-1.41916	3.65556	-6.66203	6.54e-11	1.88e-10	13.4595
ENSG00000117114	ADGRL2	-2.01679	5.28055	-11.5887	5.97e-28	4.62e-27	52.234
ENSG00000117122	MFAP2	1.84323	5.21493	10.7235	1.67e-24	1.07e-23	44.3567
ENSG00000117139	KDM5B	1.08839	6.8458	12.0675	6.3e-30	5.42e-29	56.7542
ENSG00000117148	ACTL8	2.25086	-2.11848	7.14037	2.94e-12	9.19e-12	16.4995
ENSG00000117154	IGSF21	-1.16228	0.0917498	-5.36225	1.21e-07	2.73e-07	6.12693
ENSG00000117155	SSX2IP	1.32501	4.66257	13.623	1.2e-36	1.47e-35	72.1329
ENSG00000117226	GBP3	-1.4701	4.42468	-8.46011	2.4e-16	9.63e-16	25.7701
ENSG00000117245	KIF17	-2.48502	0.743358	-17.5374	4.5e-55	1.26e-53	114.382
ENSG00000117281	CD160	-1.71389	-1.04391	-12.3844	2.93e-31	2.71e-30	59.8037
ENSG00000117318	ID3	-1.11212	5.5463	-7.74892	4.47e-14	1.57e-13	20.6178
ENSG00000117394	SLC2A1	5.35926	9.07581	27.9197	1.13e-107	2.48e-105	235.151
ENSG00000117399	CDC20	4.67303	5.5049	35.6817	1.51e-145	3.34e-142	322.093
ENSG00000117400	MPL	-1.02425	-1.92781	-9.3904	1.55e-19	7.53e-19	33.027
ENSG00000117407	ARTN	4.57239	3.15924	17.7895	2.59e-56	7.75e-55	117.229
ENSG00000117411	B4GALT2	1.33168	6.07272	15.798	1.14e-46	2.21e-45	95.1029
ENSG00000117477	CCDC181	-2.14124	-0.554526	-11.8078	7.53e-29	6.1e-28	54.289
ENSG00000117480	FAAH	-1.02784	3.2931	-5.47343	6.7e-08	1.55e-07	6.69909
ENSG00000117500	TMED5	-1.09157	5.89014	-11.9712	1.59e-29	1.34e-28	55.8365
ENSG00000117501	MROH9	-2.60231	-2.47483	-12.9238	1.42e-33	1.49e-32	65.0965
ENSG00000117507	FMO6P	1.52666	-0.112104	4.38348	1.4e-05	2.66e-05	1.55397
ENSG00000117519	CNN3	-1.08388	7.05804	-7.61425	1.15e-13	3.93e-13	19.6828
ENSG00000117525	F3	-1.00815	6.13872	-4.50818	7.99e-06	1.56e-05	2.08945
ENSG00000117560	FASLG	-1.02598	-0.224585	-4.7487	2.61e-06	5.29e-06	3.16151
ENSG00000117593	DARS2	1.25247	5.1997	12.3719	3.3e-31	3.06e-30	59.6824
ENSG00000117594	HSD11B1	-1.94821	2.10146	-8.99916	3.64e-18	1.64e-17	29.9063
ENSG00000117595	IRF6	2.52056	7.78432	16.0198	1.01e-47	2.05e-46	97.5221
ENSG00000117600	PLPPR4	-1.7976	1.16792	-9.95452	1.39e-21	7.58e-21	37.6942
ENSG00000117632	STMN1	1.6256	7.61593	13.3347	2.28e-35	2.62e-34	69.2084
ENSG00000117643	MAN1C1	-1.61565	3.27185	-10.3459	4.73e-23	2.79e-22	41.0435
ENSG00000117650	NEK2	4.59831	4.07522	35.0154	2.09e-142	3.25e-139	314.888
ENSG00000117676	RPS6KA1	-1.04134	6.08839	-11.9613	1.74e-29	1.47e-28	55.7422
ENSG00000117724	CENPF	4.17512	5.99601	29.0742	1.82e-113	4.77e-111	248.455
ENSG00000117758	STX12	-1.40597	5.66575	-19.4116	2.15e-64	9.12e-63	135.772
ENSG00000117791	MTARC2	-2.19164	3.40204	-19.4274	1.8e-64	7.62e-63	135.953
ENSG00000117834	SLC5A9	-4.14109	-0.853672	-19.192	2.73e-63	1.1e-61	133.24
ENSG00000117877	POLR1G	1.54739	2.85883	15.4318	6.14e-45	1.1e-43	91.1357
ENSG00000117906	RCN2	1.12015	6.70455	11.1199	4.62e-26	3.22e-25	47.9174
ENSG00000117971	CHRNB4	4.01836	0.526815	16.552	2.82e-50	6.34e-49	103.378
ENSG00000117983	MUC5B	-1.84041	2.74965	-3.97766	7.89e-05	0.000139869	-0.0911299
ENSG00000117984	CTSD	-1.28727	9.61699	-11.0978	5.65e-26	3.92e-25	47.7168
ENSG00000118094	TREH	-1.56492	-2.67124	-10.8226	6.87e-25	4.51e-24	45.2386
ENSG00000118137	APOA1	-2.39477	-2.26331	-12.892	1.96e-33	2.04e-32	64.7808
ENSG00000118156	ZNF541	-1.30135	-1.43058	-6.1588	1.41e-09	3.69e-09	10.4561
ENSG00000118160	SLC8A2	1.09615	-1.12331	4.11429	4.48e-05	8.12e-05	0.445996
ENSG00000118193	KIF14	4.44916	3.53768	32.2127	5.89e-129	3.25e-126	284.015
ENSG00000118194	TNNT2	-1.15284	1.25078	-4.84628	1.64e-06	3.37e-06	3.61113
ENSG00000118307	DNAI7	-2.43133	-0.692292	-11.7391	1.45e-28	1.15e-27	53.6419
ENSG00000118322	ATP10B	3.35904	1.68958	11.8748	3.98e-29	3.29e-28	54.922
ENSG00000118402	ELOVL4	2.63268	1.74487	10.8207	6.99e-25	4.58e-24	45.2222
ENSG00000118407	FILIP1	-3.4318	2.31524	-19.3641	3.73e-64	1.57e-62	135.223
ENSG00000118432	CNR1	-2.94472	1.01267	-9.92526	1.78e-21	9.67e-21	37.4474
ENSG00000118473	SGIP1	-1.47862	1.81183	-9.18919	7.95e-19	3.7e-18	31.4099
ENSG00000118492	ADGB	-3.3153	-2.61348	-13.5151	3.63e-36	4.33e-35	71.0351
ENSG00000118495	PLAGL1	-1.22559	4.01089	-7.83678	2.39e-14	8.49e-14	21.2349
ENSG00000118503	TNFAIP3	-1.03634	6.25957	-6.24108	8.66e-10	2.3e-09	10.9332
ENSG00000118520	ARG1	-1.14968	-1.80531	-5.59923	3.4e-08	8.03e-08	7.35921
ENSG00000118523	CCN2	-2.17839	6.87032	-11.2103	2.01e-26	1.43e-25	48.7412
ENSG00000118526	TCF21	-5.24343	0.989394	-24.4559	4.46e-90	4.75e-88	194.745
ENSG00000118564	FBXL5	-1.02019	6.29614	-11.8601	4.58e-29	3.76e-28	54.7825
ENSG00000118596	SLC16A7	-1.03297	2.79766	-5.30306	1.65e-07	3.69e-07	5.82659
ENSG00000118729	CASQ2	-3.83656	-0.936094	-16.5113	4.43e-50	9.83e-49	102.928
ENSG00000118777	ABCG2	-2.44647	1.78691	-12.0821	5.47e-30	4.73e-29	56.8935
ENSG00000118785	SPP1	4.41303	8.32524	14.5943	4.83e-41	7.28e-40	82.2065
ENSG00000118804	STBD1	-1.09759	1.12945	-8.73464	2.91e-17	1.24e-16	27.8525
ENSG00000118939	UCHL3	1.11366	3.20304	10.8384	5.96e-25	3.92e-24	45.3804
ENSG00000118946	PCDH17	-2.23404	3.88588	-13.9275	5.22e-38	6.79e-37	75.2556
ENSG00000118997	DNAH7	-2.68334	-0.103948	-12.9933	7.11e-34	7.57e-33	65.7874
ENSG00000119125	GDA	3.721	2.11077	9.61779	2.37e-20	1.21e-19	34.885
ENSG00000119138	KLF9	-2.38771	5.13108	-16.5386	3.27e-50	7.31e-49	103.23
ENSG00000119139	TJP2	-1.00957	6.19045	-9.43867	1.04e-19	5.12e-19	33.4187
ENSG00000119147	ECRG4	-4.64564	-0.78055	-16.1327	2.91e-48	6.07e-47	98.7596
ENSG00000119203	CPSF3	1.01203	5.73105	13.952	4.05e-38	5.3e-37	75.508
ENSG00000119231	SENP5	1.09694	6.02784	12.4894	1.05e-31	9.95e-31	60.8241
ENSG00000119242	CCDC92	-1.18445	4.98397	-12.2372	1.22e-30	1.1e-29	58.3813
ENSG00000119280	C1orf198	-1.72074	6.22688	-22.8038	1.25e-81	9.71e-80	175.346
ENSG00000119285	HEATR1	1.16696	5.80329	13.7679	2.71e-37	3.42e-36	73.6145
ENSG00000119326	CTNNAL1	-1.50913	5.09241	-9.60643	2.61e-20	1.33e-19	34.7914
ENSG00000119457	SLC46A2	-5.1251	-0.500561	-21.1682	2.78e-73	1.64e-71	156.181
ENSG00000119471	HSDL2	-1.20223	5.16969	-12.8779	2.25e-33	2.34e-32	64.6407
ENSG00000119508	NR4A3	-3.31662	2.63798	-14.4773	1.66e-40	2.44e-39	80.9754
ENSG00000119514	GALNT12	-1.38707	3.35901	-9.37524	1.76e-19	8.5e-19	32.9043
ENSG00000119535	CSF3R	-3.1019	4.19853	-14.6587	2.44e-41	3.73e-40	82.885
ENSG00000119547	ONECUT2	2.82968	0.0315863	11.3246	7.01e-27	5.12e-26	49.7885
ENSG00000119630	PGF	2.16907	4.47897	11.2338	1.62e-26	1.16e-25	48.9561
ENSG00000119636	BBOF1	-1.17884	2.36136	-9.17669	8.8e-19	4.09e-18	31.3103
ENSG00000119655	NPC2	-1.81158	7.84937	-15.4805	3.63e-45	6.56e-44	91.6607
ENSG00000119661	DNAL1	-1.119	3.82415	-14.0481	1.49e-38	2e-37	76.5016
ENSG00000119673	ACOT2	-1.00856	3.40104	-7.84066	2.32e-14	8.27e-14	21.2623
ENSG00000119681	LTBP2	-1.93255	7.10044	-11.8427	5.41e-29	4.42e-28	54.6179
ENSG00000119686	FLVCR2	-2.60652	2.85995	-17.2323	1.4e-53	3.69e-52	110.955
ENSG00000119703	ZC2HC1C	-1.60257	1.07289	-11.3496	5.56e-27	4.07e-26	50.0192
ENSG00000119782	FKBP1B	-1.24423	1.65868	-7.47556	3.03e-13	1.01e-12	18.7339
ENSG00000119865	CNRIP1	-2.26749	2.37689	-16.5839	1.98e-50	4.49e-49	103.732
ENSG00000119866	BCL11A	2.86188	4.52928	14.0495	1.47e-38	1.97e-37	76.5162
ENSG00000119917	IFIT3	-1.57695	4.95001	-8.02689	6.04e-15	2.23e-14	22.5891
ENSG00000119919	NKX2-3	1.68768	-1.82486	6.73036	4.24e-11	1.24e-10	13.8828
ENSG00000119922	IFIT2	-1.57074	3.83628	-8.69023	4.11e-17	1.73e-16	27.5121
ENSG00000119938	PPP1R3C	-1.6589	1.95666	-7.39288	5.35e-13	1.75e-12	18.1749
ENSG00000119946	CNNM1	2.15202	1.54562	6.99303	7.79e-12	2.37e-11	15.5443
ENSG00000119969	HELLS	3.01328	4.42785	26.4286	3.94e-100	6.7e-98	217.831
ENSG00000120051	CFAP58	-2.22423	-0.788604	-11.7359	1.49e-28	1.19e-27	53.6125
ENSG00000120055	C10orf95	-2.06875	-0.272601	-14.3349	7.44e-40	1.06e-38	79.4839
ENSG00000120057	SFRP5	-3.67006	-0.699649	-11.5515	8.46e-28	6.48e-27	51.8874
ENSG00000120068	HOXB8	1.36158	-0.716956	4.65989	3.97e-06	7.92e-06	2.75968
ENSG00000120075	HOXB5	-1.21541	1.37995	-7.06585	4.83e-12	1.49e-11	16.0143
ENSG00000120088	CRHR1	1.04987	-2.61437	4.30309	1.99e-05	3.74e-05	1.21622
ENSG00000120129	DUSP1	-3.00811	7.10986	-17.1638	3.03e-53	7.83e-52	110.188
ENSG00000120156	TEK	-4.33989	2.59308	-26.5141	1.45e-100	2.51e-98	218.828
ENSG00000120162	MOB3B	-1.2032	3.85034	-7.54731	1.84e-13	6.2e-13	19.2231
ENSG00000120217	CD274	-1.10964	3.66771	-4.6091	5.03e-06	9.95e-06	2.53299
ENSG00000120262	CCDC170	-3.11288	0.919521	-13.3689	1.61e-35	1.86e-34	69.5537
ENSG00000120279	MYCT1	-3.38688	2.15186	-24.4335	5.8e-90	6.13e-88	194.481
ENSG00000120280	TASL	-1.85221	0.911693	-10.3332	5.28e-23	3.11e-22	40.9334
ENSG00000120306	CYSTM1	-1.65377	5.15589	-17.9894	2.67e-57	8.4e-56	119.493
ENSG00000120318	ARAP3	-1.58476	4.2393	-12.7585	7.37e-33	7.42e-32	63.4615
ENSG00000120332	TNN	-1.20821	-0.85663	-5.59152	3.54e-08	8.36e-08	7.31839
ENSG00000120334	CENPL	1.87621	3.47108	19.3007	7.78e-64	3.21e-62	134.492
ENSG00000120457	KCNJ5	-2.6077	2.19838	-11.5107	1.24e-27	9.43e-27	51.5084
ENSG00000120471	TP53AIP1	2.98915	0.850596	7.86931	1.89e-14	6.77e-14	21.4648
ENSG00000120498	TEX11	1.65761	-1.86144	8.61238	7.49e-17	3.1e-16	26.9188
ENSG00000120539	MASTL	1.19246	4.40188	12.6911	1.44e-32	1.43e-31	62.798
ENSG00000120594	PLXDC2	-1.48601	6.07605	-9.39774	1.46e-19	7.1e-19	33.0865
ENSG00000120645	IQSEC3	-3.56726	0.374841	-17.8319	1.6e-56	4.81e-55	117.708
ENSG00000120659	TNFSF11	2.1071	-0.260017	9.68703	1.33e-20	6.88e-20	35.457
ENSG00000120669	SOHLH2	1.5703	-2.12871	6.37575	3.85e-10	1.05e-09	11.726
ENSG00000120675	DNAJC15	-1.26791	4.31502	-7.5058	2.46e-13	8.21e-13	18.9395
ENSG00000120693	SMAD9	-2.44869	2.1324	-14.3962	3.9e-40	5.65e-39	80.1261
ENSG00000120738	EGR1	-1.9346	7.50477	-10.128	3.14e-22	1.78e-21	39.168
ENSG00000120802	TMPO	1.04018	6.93409	11.1825	2.6e-26	1.84e-25	48.4876
ENSG00000120833	SOCS2	-1.86638	4.43984	-9.47161	7.96e-20	3.93e-19	33.6869
ENSG00000120885	CLU	-1.7141	7.50713	-9.09207	1.74e-18	7.95e-18	30.6385
ENSG00000120896	SORBS3	-1.13906	6.26744	-12.6331	2.55e-32	2.51e-31	62.2279
ENSG00000120903	CHRNA2	-2.80783	-3.26315	-19.5225	5.97e-65	2.59e-63	137.051
ENSG00000120907	ADRA1A	-4.63767	-2.726	-23.6783	4.21e-86	3.89e-84	185.615
ENSG00000120913	PDLIM2	-2.37158	4.18448	-21.2034	1.84e-73	1.09e-71	156.592
ENSG00000120949	TNFRSF8	-1.00743	0.706863	-5.24238	2.26e-07	5.01e-07	5.52188
ENSG00000121068	TBX2	-2.35824	4.23354	-15.666	4.83e-46	9.05e-45	93.6683
ENSG00000121075	TBX4	-3.76892	2.04812	-18.1729	3.3e-58	1.08e-56	121.576
ENSG00000121101	TEX14	-1.51686	-0.491903	-11.7025	2.04e-28	1.62e-27	53.2982
ENSG00000121152	NCAPH	4.04333	4.46344	33.4561	5.69e-135	4.86e-132	297.823
ENSG00000121211	MND1	3.42475	1.89968	27.9005	1.41e-107	3.07e-105	234.93
ENSG00000121270	ABCC11	1.30567	-1.26397	8.91035	7.35e-18	3.25e-17	29.2116
ENSG00000121281	ADCY7	-1.14974	3.91194	-8.2811	9.24e-16	3.58e-15	24.4399
ENSG00000121361	KCNJ8	-2.11302	2.94108	-14.0788	1.08e-38	1.46e-37	76.8198
ENSG00000121413	ZSCAN18	-1.30301	3.92448	-6.88313	1.59e-11	4.76e-11	14.8426
ENSG00000121440	PDZRN3	-1.64625	3.09959	-8.5142	1.59e-16	6.44e-16	26.1763
ENSG00000121552	CSTA	2.46355	6.3887	8.35887	5.16e-16	2.03e-15	25.0151
ENSG00000121578	B4GALT4	1.74442	5.80452	11.6795	2.54e-28	2e-27	53.0826
ENSG00000121579	NAA50	1.23834	7.72904	13.7634	2.84e-37	3.57e-36	73.5685
ENSG00000121594	CD80	-1.40156	0.464924	-7.8395	2.34e-14	8.33e-14	21.2541
ENSG00000121621	KIF18A	2.12978	3.37675	18.3937	2.64e-59	9e-58	124.091
ENSG00000121671	CRY2	-1.85887	4.91892	-22.256	7.88e-79	5.64e-77	168.917
ENSG00000121690	DEPDC7	2.20103	1.51232	12.3052	6.33e-31	5.76e-30	59.0371
ENSG00000121691	CAT	-2.28132	6.17868	-20.8105	1.83e-71	1.02e-69	152.005
ENSG00000121716	PILRB	1.43745	2.58118	7.19151	2.09e-12	6.59e-12	16.8349
ENSG00000121742	GJB6	7.03077	4.49487	16.2403	8.88e-49	1.88e-47	99.9409
ENSG00000121743	GJA3	3.87708	0.715217	12.5719	4.66e-32	4.51e-31	61.6294
ENSG00000121753	ADGRB2	1.51504	2.73723	7.85849	2.04e-14	7.3e-14	21.3883
ENSG00000121769	FABP3	-2.10419	2.20041	-13.7984	1.98e-37	2.52e-36	73.9274
ENSG00000121797	CCRL2	-2.85071	1.8684	-16.8387	1.16e-51	2.8e-50	106.559
ENSG00000121807	CCR2	-1.99804	1.53871	-8.83534	1.33e-17	5.77e-17	28.6288
ENSG00000121864	ZNF639	1.13466	5.83063	10.1151	3.51e-22	1.98e-21	39.0574
ENSG00000121871	SLITRK3	-1.12399	-2.24865	-4.12082	4.35e-05	7.91e-05	0.472094
ENSG00000121904	CSMD2	1.06754	1.11654	5.39314	1.03e-07	2.33e-07	6.28485
ENSG00000121905	HPCA	1.6706	-1.22984	10.8089	7.78e-25	5.08e-24	45.1164
ENSG00000121957	GPSM2	1.20963	4.6036	12.0275	9.25e-30	7.89e-29	56.3718
ENSG00000122025	FLT3	-1.58244	-0.622604	-7.9097	1.41e-14	5.11e-14	21.7512
ENSG00000122035	RASL11A	-1.70333	2.57894	-7.52387	2.17e-13	7.26e-13	19.0628
ENSG00000122042	UBL3	-1.88674	5.29662	-20.0473	1.35e-67	6.46e-66	143.127
ENSG00000122121	XPNPEP2	-1.81459	-0.529097	-8.66584	4.96e-17	2.08e-16	27.3258
ENSG00000122122	SASH3	-1.92686	3.99203	-10.6769	2.54e-24	1.61e-23	43.9429
ENSG00000122133	PAEP	1.2483	-1.50423	4.14153	3.99e-05	7.28e-05	0.555088
ENSG00000122176	FMOD	-1.16711	5.63065	-6.47605	2.08e-10	5.79e-10	12.3259
ENSG00000122223	CD244	-2.00806	0.402211	-10.9638	1.92e-25	1.29e-24	46.5054
ENSG00000122254	HS3ST2	-1.98116	1.64832	-7.42394	4.32e-13	1.42e-12	18.3843
ENSG00000122367	LDB3	-2.48991	-0.00881156	-16.8811	7.2e-52	1.75e-50	107.032
ENSG00000122378	PRXL2A	1.12093	6.60267	10.0198	7.96e-22	4.4e-21	38.2463
ENSG00000122420	PTGFR	-2.65305	0.250311	-11.941	2.12e-29	1.77e-28	55.5492
ENSG00000122548	KIAA0087	-1.46541	-3.69543	-13.661	8.15e-37	1e-35	72.5208
ENSG00000122565	CBX3	1.02962	7.52931	13.2412	5.87e-35	6.58e-34	68.2671
ENSG00000122574	WIPF3	1.29697	2.43127	5.73453	1.61e-08	3.91e-08	8.08412
ENSG00000122679	RAMP3	-3.60071	3.1624	-23.6733	4.47e-86	4.11e-84	185.557
ENSG00000122691	TWIST1	3.34084	2.0431	13.5945	1.61e-36	1.95e-35	71.8428
ENSG00000122694	GLIPR2	-2.73233	4.69844	-20.5407	4.28e-70	2.28e-68	148.861
ENSG00000122707	RECK	-2.23336	3.07137	-17.2279	1.47e-53	3.86e-52	110.906
ENSG00000122735	DNAI1	-3.1496	-1.22118	-10.4691	1.6e-23	9.71e-23	42.1158
ENSG00000122756	CNTFR	-2.19755	-0.557013	-7.69036	6.76e-14	2.34e-13	20.2096
ENSG00000122824	NUDT10	1.1385	-0.375512	3.7953	0.000163757	0.00028113	-0.781272
ENSG00000122852	SFTPA1	-7.7938	6.85876	-13.2749	4.17e-35	4.72e-34	68.6062
ENSG00000122861	PLAU	2.20649	7.10381	10.7276	1.61e-24	1.04e-23	44.3931
ENSG00000122862	SRGN	-2.12913	6.38216	-10.7493	1.33e-24	8.56e-24	44.5855
ENSG00000122877	EGR2	-1.62087	4.02036	-8.71006	3.52e-17	1.49e-16	27.6639
ENSG00000122952	ZWINT	3.14093	5.20254	28.1209	1.1e-108	2.53e-106	237.477
ENSG00000122986	HVCN1	-1.41513	2.7473	-10.1273	3.16e-22	1.79e-21	39.162
ENSG00000123009	NME2P1	1.25167	-0.906951	9.56896	3.56e-20	1.8e-19	34.4833
ENSG00000123094	RASSF8	-1.81503	4.12464	-11.7162	1.8e-28	1.43e-27	53.4268
ENSG00000123095	BHLHE41	-1.26666	4.07217	-6.31032	5.71e-10	1.54e-09	11.339
ENSG00000123104	ITPR2	-1.18764	4.59174	-8.59508	8.56e-17	3.53e-16	26.7875
ENSG00000123119	NECAB1	-3.50796	0.85521	-16.6773	7e-51	1.62e-49	104.766
ENSG00000123131	PRDX4	1.01671	6.54138	9.69867	1.21e-20	6.26e-20	35.5535
ENSG00000123136	DDX39A	1.47104	6.41973	14.9902	7.14e-43	1.16e-41	86.4014
ENSG00000123146	ADGRE5	-2.72437	5.77825	-19.2367	1.63e-63	6.6e-62	133.755
ENSG00000123191	ATP7B	-1.01071	2.29447	-6.07882	2.26e-09	5.83e-09	9.99756
ENSG00000123213	NLN	1.24208	4.97414	12.6324	2.57e-32	2.53e-31	62.2215
ENSG00000123219	CENPK	2.53517	2.88059	20.4926	7.5e-70	3.95e-68	148.301
ENSG00000123243	ITIH5	-3.96618	2.74029	-16.5283	3.67e-50	8.18e-49	103.116
ENSG00000123329	ARHGAP9	-1.03068	3.35801	-6.50242	1.77e-10	4.94e-10	12.485
ENSG00000123338	NCKAP1L	-2.36339	4.72026	-12.3722	3.29e-31	3.05e-30	59.6857
ENSG00000123342	MMP19	-2.65204	3.83243	-13.9868	2.82e-38	3.73e-37	75.8671
ENSG00000123352	SPATS2	1.27582	5.20618	18.2921	8.45e-59	2.8e-57	122.933
ENSG00000123358	NR4A1	-3.08134	5.64617	-15.3361	1.73e-44	3.05e-43	90.1045
ENSG00000123360	PDE1B	-2.44627	1.40146	-16.8743	7.77e-52	1.89e-50	106.956
ENSG00000123364	HOXC13	5.59781	1.08947	19.1574	4.07e-63	1.63e-61	132.842
ENSG00000123384	LRP1	-1.30255	8.46505	-9.33612	2.42e-19	1.16e-18	32.5883
ENSG00000123388	HOXC11	4.17801	-0.232169	11.2947	9.24e-27	6.69e-26	49.5144
ENSG00000123405	NFE2	-2.94816	-0.211683	-13.3303	2.38e-35	2.73e-34	69.1642
ENSG00000123407	HOXC12	1.89124	-2.4023	5.23635	2.33e-07	5.16e-07	5.49175
ENSG00000123411	IKZF4	-1.00859	3.22913	-13.2586	4.93e-35	5.54e-34	68.4414
ENSG00000123415	SMUG1	1.06901	4.99391	14.3426	6.86e-40	9.82e-39	79.5646
ENSG00000123454	DBH	-1.52935	-1.28094	-8.16905	2.12e-15	8.06e-15	23.6185
ENSG00000123473	STIL	3.00023	3.90867	29.1889	4.86e-114	1.31e-111	249.771
ENSG00000123485	HJURP	4.73109	4.25242	36.3866	7.64e-149	2.89e-145	329.657
ENSG00000123500	COL10A1	3.32894	4.18302	12.1656	2.45e-30	2.16e-29	57.6932
ENSG00000123560	PLP1	-1.19902	-2.2961	-4.4677	9.59e-06	1.86e-05	1.91409
ENSG00000123569	H2BW1	1.74807	-2.61072	8.80113	1.73e-17	7.47e-17	28.3644
ENSG00000123570	RAB9B	-1.00888	-0.224026	-5.56657	4.06e-08	9.53e-08	7.18654
ENSG00000123584	MAGEA9	1.33946	-3.01904	4.20211	3.08e-05	5.68e-05	0.800239
ENSG00000123600	METTL8	1.32086	4.59232	14.4379	2.52e-40	3.66e-39	80.5622
ENSG00000123612	ACVR1C	2.35745	2.02575	11.5188	1.15e-27	8.75e-27	51.5836
ENSG00000123685	BATF3	-1.22457	1.20555	-8.3947	3.94e-16	1.56e-15	25.2815
ENSG00000123689	G0S2	-1.6982	3.29754	-7.70665	6.03e-14	2.09e-13	20.323
ENSG00000123836	PFKFB2	-1.18219	4.96018	-13.0495	4.05e-34	4.35e-33	66.3473
ENSG00000123838	C4BPA	-5.69611	3.08889	-12.1567	2.67e-30	2.35e-29	57.6076
ENSG00000123843	C4BPB	-2.7952	-1.46736	-10.7872	9.45e-25	6.14e-24	44.9234
ENSG00000123892	RAB38	1.66597	4.31656	7.62083	1.1e-13	3.76e-13	19.7282
ENSG00000123933	MXD4	-1.23396	5.73737	-13.8865	7.98e-38	1.03e-36	74.8329
ENSG00000123975	CKS2	1.65921	5.02858	12.2994	6.69e-31	6.08e-30	58.9815
ENSG00000123977	DAW1	-3.59009	-1.3891	-13.0718	3.24e-34	3.49e-33	66.569
ENSG00000123989	CHPF	1.01287	7.05309	7.44754	3.68e-13	1.22e-12	18.5439
ENSG00000123999	INHA	1.97887	-0.596235	8.68665	4.22e-17	1.77e-16	27.4848
ENSG00000124019	FAM124B	-2.37786	-0.045891	-14.6535	2.58e-41	3.94e-40	82.8298
ENSG00000124067	SLC12A4	-1.33165	5.50522	-12.555	5.5e-32	5.3e-31	61.464
ENSG00000124092	CTCFL	1.34682	-1.98562	2.95281	0.00328275	0.00492282	-3.56683
ENSG00000124102	PI3	3.91044	4.8572	8.23395	1.31e-15	5.04e-15	24.0932
ENSG00000124107	SLPI	-2.50555	7.14022	-8.71452	3.4e-17	1.44e-16	27.6981
ENSG00000124126	PREX1	-1.98522	5.22029	-13.5476	2.6e-36	3.12e-35	71.3653
ENSG00000124134	KCNS1	-1.47469	-0.573583	-5.09196	4.87e-07	1.05e-06	4.78015
ENSG00000124145	SDC4	-1.61147	8.01971	-10.7258	1.64e-24	1.05e-23	44.377
ENSG00000124171	PARD6B	-1.94731	3.17988	-16.5851	1.95e-50	4.44e-49	103.744
ENSG00000124191	TOX2	-1.78515	2.85969	-9.613	2.47e-20	1.26e-19	34.8455
ENSG00000124201	ZNFX1	-1.09397	6.1467	-11.8896	3.46e-29	2.86e-28	55.0622
ENSG00000124203	ZNF831	-1.82842	0.325599	-8.25128	1.15e-15	4.44e-15	24.2204
ENSG00000124205	EDN3	-2.61308	-2.88879	-8.79687	1.79e-17	7.72e-17	28.3315
ENSG00000124207	CSE1L	1.40363	7.20592	17.2931	7.08e-54	1.89e-52	111.637
ENSG00000124212	PTGIS	-2.5713	3.80895	-10.7653	1.15e-24	7.44e-24	44.728
ENSG00000124216	SNAI1	-1.1057	2.23918	-6.59228	1.01e-10	2.88e-10	13.0311
ENSG00000124237	C20orf85	-4.5675	-0.722062	-10.819	7.1e-25	4.64e-24	45.207
ENSG00000124260	MAGEA10	3.27665	-0.999001	6.28192	6.78e-10	1.81e-09	11.1721
ENSG00000124343	XG	1.98925	1.64861	6.5245	1.54e-10	4.33e-10	12.6186
ENSG00000124406	ATP8A1	-3.04597	3.40587	-15.5009	2.91e-45	5.29e-44	91.8808
ENSG00000124429	POF1B	1.85342	3.72094	5.86557	7.71e-09	1.92e-08	8.80083
ENSG00000124440	HIF3A	-3.289	1.78342	-10.6563	3.05e-24	1.93e-23	43.7609
ENSG00000124466	LYPD3	5.03266	5.83989	18.045	1.42e-57	4.51e-56	120.123
ENSG00000124469	CEACAM8	-3.25844	-3.44072	-25.9038	1.83e-97	2.69e-95	211.705
ENSG00000124490	CRISP2	-1.94156	-2.36374	-7.18744	2.15e-12	6.77e-12	16.8081
ENSG00000124491	F13A1	-1.87836	4.56676	-7.91018	1.41e-14	5.09e-14	21.7547
ENSG00000124493	GRM4	2.65792	-0.263795	8.63353	6.37e-17	2.65e-16	27.0796
ENSG00000124507	PACSIN1	1.22162	0.250192	5.52925	4.97e-08	1.16e-07	6.99036
ENSG00000124564	SLC17A3	-1.54255	-3.71818	-15.4781	3.72e-45	6.72e-44	91.6353
ENSG00000124570	SERPINB6	-1.48342	6.06675	-12.0325	8.81e-30	7.54e-29	56.4201
ENSG00000124571	XPO5	1.30892	6.23348	15.0537	3.62e-43	5.97e-42	87.078
ENSG00000124575	H1-3	1.80032	-1.81862	9.62667	2.2e-20	1.12e-19	34.9582
ENSG00000124615	MOCS1	-1.8635	3.36412	-12.8895	2.01e-33	2.09e-32	64.7558
ENSG00000124635	H2BC11	1.80074	1.06767	8.54674	1.24e-16	5.07e-16	26.4217
ENSG00000124657	OR2B6	1.62073	-2.47162	8.40588	3.62e-16	1.44e-15	25.3648
ENSG00000124664	SPDEF	-1.51653	0.589691	-4.81191	1.93e-06	3.95e-06	3.45182
ENSG00000124701	APOBEC2	-1.79992	-2.52537	-10.9938	1.46e-25	9.91e-25	46.7758
ENSG00000124713	GNMT	-1.54173	-1.13146	-10.9847	1.58e-25	1.07e-24	46.6941
ENSG00000124721	DNAH8	-1.28359	-2.27188	-7.33626	7.87e-13	2.55e-12	17.7951
ENSG00000124731	TREM1	-3.53847	3.39322	-15.0051	6.09e-43	9.95e-42	86.5599
ENSG00000124749	COL21A1	-2.01042	1.96478	-6.34088	4.75e-10	1.28e-09	11.5193
ENSG00000124766	SOX4	1.39005	7.24387	10.5045	1.17e-23	7.16e-23	42.4251
ENSG00000124780	KCNK17	-2.74621	-0.395738	-14.1348	6.04e-39	8.23e-38	77.4007
ENSG00000124787	RPP40	1.83797	2.9131	17.1621	3.09e-53	7.98e-52	110.168
ENSG00000124813	RUNX2	1.05646	3.84016	6.51564	1.63e-10	4.57e-10	12.5649
ENSG00000124831	LRRFIP1	-1.31488	6.825	-14.2381	2.05e-39	2.86e-38	78.4746
ENSG00000124839	RAB17	-2.6817	2.64983	-10.6533	3.13e-24	1.98e-23	43.7348
ENSG00000124875	CXCL6	1.38957	2.25721	3.57845	0.000376005	0.000622332	-1.5619
ENSG00000124882	EREG	-2.09283	0.250804	-5.66628	2.35e-08	5.63e-08	7.71655
ENSG00000124920	MYRF	-3.93918	3.15137	-20.6375	1.38e-70	7.51e-69	149.988
ENSG00000124939	SCGB2A1	-2.14887	-2.22693	-8.7097	3.53e-17	1.49e-16	27.6611
ENSG00000124942	AHNAK	-1.70192	9.63971	-11.5976	5.49e-28	4.26e-27	52.3171
ENSG00000125170	DOK4	-1.60592	4.61443	-15.806	1.05e-46	2.03e-45	95.1898
ENSG00000125255	SLC10A2	-2.05848	-3.59548	-14.8361	3.7e-42	5.87e-41	84.7623
ENSG00000125285	SOX21	3.92314	2.87075	10.3127	6.33e-23	3.7e-22	40.7553
ENSG00000125319	HROB	3.26375	3.14968	25.4805	2.63e-95	3.55e-93	206.754
ENSG00000125347	IRF1	-1.2788	6.15081	-8.87612	9.63e-18	4.23e-17	28.9452
ENSG00000125351	UPF3B	1.03865	4.2783	11.1025	5.41e-26	3.76e-25	47.76
ENSG00000125355	TMEM255A	-1.32394	1.44108	-5.41625	9.09e-08	2.08e-07	6.40352
ENSG00000125378	BMP4	-1.4589	2.35036	-7.08722	4.19e-12	1.3e-11	16.153
ENSG00000125384	PTGER2	-2.33844	0.997725	-11.8854	3.6e-29	2.97e-28	55.0225
ENSG00000125398	SOX9	1.25662	4.79524	5.18055	3.1e-07	6.8e-07	5.21462
ENSG00000125409	TEKT3	-2.15511	-1.65909	-13.4569	6.58e-36	7.75e-35	70.4441
ENSG00000125414	MYH2	-3.32839	-3.17494	-22.6327	9.37e-81	7.07e-79	173.337
ENSG00000125459	MSTO1	1.03861	3.68172	12.5911	3.86e-32	3.75e-31	61.8171
ENSG00000125462	MIR9-1HG	1.8394	-1.10978	5.97051	4.23e-09	1.07e-08	9.38507
ENSG00000125498	KIR2DL1	-2.21442	-3.16455	-14.8392	3.58e-42	5.69e-41	84.7949
ENSG00000125538	IL1B	-1.13725	3.32798	-4.79144	2.13e-06	4.35e-06	3.3574
ENSG00000125730	C3	-2.40361	8.34481	-11.4828	1.61e-27	1.22e-26	51.2493
ENSG00000125735	TNFSF14	-1.89341	0.832557	-11.01	1.26e-25	8.59e-25	46.9216
ENSG00000125740	FOSB	-4.48456	5.02249	-15.8722	5.08e-47	1e-45	95.9111
ENSG00000125743	SNRPD2	1.01041	7.34038	10.1706	2.17e-22	1.24e-21	39.5326
ENSG00000125780	TGM3	1.18444	0.626779	2.70852	0.00696774	0.010041	-4.24872
ENSG00000125788	DEFB126	1.84326	-2.50589	8.61006	7.63e-17	3.15e-16	26.9012
ENSG00000125798	FOXA2	-4.82439	0.836465	-14.9278	1.39e-42	2.25e-41	85.7366
ENSG00000125810	CD93	-3.32998	5.67619	-21.2728	8.15e-74	4.87e-72	157.403
ENSG00000125813	PAX1	1.29716	-2.12512	3.89497	0.000110234	0.00019256	-0.407893
ENSG00000125823	CSTL1	1.4846	-2.794	8.51989	1.52e-16	6.18e-16	26.2192
ENSG00000125827	TMX4	-1.06719	5.71268	-10.0697	5.19e-22	2.9e-21	38.6701
ENSG00000125835	SNRPB	1.29516	7.81477	14.3188	8.81e-40	1.25e-38	79.3163
ENSG00000125845	BMP2	-2.80592	3.64011	-12.6575	2e-32	1.99e-31	62.4678
ENSG00000125848	FLRT3	-3.61286	3.6367	-11.8995	3.15e-29	2.61e-28	55.1552
ENSG00000125851	PCSK2	-3.8058	-0.620605	-9.66131	1.65e-20	8.49e-20	35.2442
ENSG00000125871	MGME1	1.68452	5.01628	19.3933	2.66e-64	1.12e-62	135.56
ENSG00000125872	LRRN4	-5.30164	0.120545	-19.7674	3.49e-66	1.6e-64	139.883
ENSG00000125885	MCM8	2.06488	4.69989	20.0808	9.12e-68	4.42e-66	143.516
ENSG00000125895	TMEM74B	-1.72648	1.35402	-9.33563	2.43e-19	1.16e-18	32.5843
ENSG00000125901	MRPS26	1.0718	5.4905	11.0771	6.83e-26	4.72e-25	47.5295
ENSG00000125910	S1PR4	-2.78525	1.56276	-15.9986	1.27e-47	2.58e-46	97.2903
ENSG00000125965	GDF5	-1.99349	-1.52023	-8.72142	3.23e-17	1.36e-16	27.751
ENSG00000125966	MMP24	-3.38063	1.48575	-19.9988	2.37e-67	1.13e-65	142.564
ENSG00000125998	FAM83C	5.54324	1.53271	11.6223	4.35e-28	3.39e-27	52.5481
ENSG00000125999	BPIFB1	-2.9767	3.06214	-5.30905	1.6e-07	3.58e-07	5.85686
ENSG00000126215	XRCC3	1.28528	4.19273	11.3601	5.04e-27	3.71e-26	50.1156
ENSG00000126218	F10	-3.06244	0.538889	-19.1316	5.48e-63	2.17e-61	132.546
ENSG00000126233	SLURP1	1.6879	-2.42544	5.91955	5.67e-09	1.42e-08	9.10018
ENSG00000126249	PDCD2L	1.48561	3.01093	13.1036	2.35e-34	2.56e-33	66.887
ENSG00000126259	KIRREL2	1.73283	-1.475	6.13521	1.62e-09	4.22e-09	10.3203
ENSG00000126262	FFAR2	-1.57622	0.0688348	-6.05189	2.64e-09	6.78e-09	9.8444
ENSG00000126264	HCST	-1.88922	1.77535	-11.4618	1.96e-27	1.47e-26	51.0553
ENSG00000126337	KRT36	1.08005	-2.39783	5.19724	2.85e-07	6.26e-07	5.29723
ENSG00000126351	THRA	-1.25451	5.07685	-12.9673	9.22e-34	9.77e-33	65.5281
ENSG00000126368	NR1D1	1.01849	4.7173	6.86767	1.76e-11	5.25e-11	14.7447
ENSG00000126453	BCL2L12	1.37333	4.33339	14.4756	1.69e-40	2.48e-39	80.9578
ENSG00000126458	RRAS	-1.83643	5.19464	-13.4522	6.9e-36	8.11e-35	70.3967
ENSG00000126500	FLRT1	1.47459	-0.880145	7.73625	4.89e-14	1.71e-13	20.5293
ENSG00000126549	STATH	1.11297	-3.13614	3.96587	8.27e-05	0.00014639	-0.136661
ENSG00000126561	STAT5A	-1.485	4.67422	-11.4352	2.51e-27	1.88e-26	50.8084
ENSG00000126602	TRAP1	1.22352	5.98525	14.0204	1.99e-38	2.65e-37	76.2151
ENSG00000126603	GLIS2	-1.26222	4.47133	-8.87663	9.59e-18	4.21e-17	28.9492
ENSG00000126759	CFP	-3.17418	1.12089	-19.2711	1.09e-63	4.47e-62	134.151
ENSG00000126778	SIX1	2.53472	3.71337	12.9527	1.07e-33	1.13e-32	65.3827
ENSG00000126785	RHOJ	-2.90092	2.80877	-21.61	1.56e-75	9.8e-74	161.347
ENSG00000126787	DLGAP5	4.42047	4.29513	33.6439	7.13e-136	6.52e-133	299.893
ENSG00000126821	SGPP1	-1.08447	3.93309	-7.48885	2.76e-13	9.2e-13	18.8242
ENSG00000126822	PLEKHG3	1.37703	5.80724	9.92691	1.76e-21	9.54e-21	37.4612
ENSG00000126838	PZP	-3.02792	-1.18542	-12.7684	6.69e-33	6.75e-32	63.5583
ENSG00000126860	EVI2A	-1.70297	2.85277	-8.72136	3.23e-17	1.36e-16	27.7505
ENSG00000126861	OMG	-3.3708	0.0158449	-14.8226	4.28e-42	6.75e-41	84.6194
ENSG00000126878	AIF1L	-1.48497	3.80655	-7.69876	6.37e-14	2.21e-13	20.268
ENSG00000126882	FAM78A	-1.625	2.84605	-10.9738	1.75e-25	1.18e-24	46.5951
ENSG00000126890	CTAG2	1.84342	-2.1297	3.86567	0.000123944	0.000215389	-0.518589
ENSG00000126895	AVPR2	-3.03138	-1.39771	-17.245	1.22e-53	3.21e-52	111.097
ENSG00000126947	ARMCX1	-1.4795	3.18205	-9.19299	7.71e-19	3.59e-18	31.4402
ENSG00000126950	TMEM35A	-1.87889	-0.0247646	-7.59896	1.29e-13	4.36e-13	19.5776
ENSG00000126953	TIMM8A	1.47469	3.24046	15.7484	1.97e-46	3.76e-45	94.5634
ENSG00000126970	ZC4H2	-1.87576	1.40476	-10.8698	4.49e-25	2.97e-24	45.6613
ENSG00000127074	RGS13	-2.84682	-0.710361	-13.9686	3.41e-38	4.48e-37	75.6793
ENSG00000127083	OMD	-1.89861	0.793092	-6.5826	1.08e-10	3.05e-10	12.972
ENSG00000127084	FGD3	-1.59434	3.61349	-13.1661	1.25e-34	1.38e-33	67.5128
ENSG00000127124	HIVEP3	-1.05534	3.82298	-6.27761	6.96e-10	1.86e-09	11.1468
ENSG00000127129	EDN2	1.14127	1.39877	3.24986	0.00122483	0.00191769	-2.661
ENSG00000127152	BCL11B	1.23458	3.75585	5.81743	1.01e-08	2.5e-08	8.53586
ENSG00000127241	MASP1	-3.54365	0.874405	-15.2	7.51e-44	1.28e-42	88.6433
ENSG00000127249	ATP13A4	-3.91544	2.77952	-12.925	1.41e-33	1.48e-32	65.1082
ENSG00000127252	PLAAT1	3.00167	0.858677	10.3179	6.04e-23	3.54e-22	40.8008
ENSG00000127324	TSPAN8	-2.55364	1.85143	-8.2694	1.01e-15	3.89e-15	24.3537
ENSG00000127329	PTPRB	-3.82405	4.22122	-26.5191	1.37e-100	2.39e-98	218.886
ENSG00000127337	YEATS4	1.11083	4.40191	10.2045	1.62e-22	9.31e-22	39.8233
ENSG00000127423	AUNIP	3.37782	2.21525	27.7073	1.33e-106	2.8e-104	232.693
ENSG00000127472	PLA2G5	-2.24447	0.3313	-12.5867	4.03e-32	3.91e-31	61.7744
ENSG00000127528	KLF2	-3.36392	3.26839	-22.0444	9.49e-78	6.5e-76	166.435
ENSG00000127530	OR7C1	1.29525	-2.76252	6.49426	1.86e-10	5.19e-10	12.4357
ENSG00000127533	F2RL3	-2.45476	1.53324	-14.0054	2.32e-38	3.08e-37	76.0596
ENSG00000127561	SYNGR3	1.59392	0.891099	7.70823	5.96e-14	2.07e-13	20.3339
ENSG00000127564	PKMYT1	4.16068	4.11322	30.8489	2.82e-122	1.08e-119	268.682
ENSG00000127586	CHTF18	2.32993	4.36745	17.069	8.78e-53	2.22e-51	109.127
ENSG00000127603	MACF1	-1.65377	7.69918	-14.5723	6.1e-41	9.14e-40	81.9741
ENSG00000127831	VIL1	1.18537	-1.42004	3.32989	0.000926717	0.00146995	-2.40265
ENSG00000127863	TNFRSF19	-1.66375	3.92031	-8.29969	8.04e-16	3.12e-15	24.577
ENSG00000127903	ZNF835	-1.98998	-1.13658	-11.0711	7.22e-26	4.99e-25	47.4745
ENSG00000127920	GNG11	-3.34961	3.75227	-22.6263	1.01e-80	7.56e-79	173.262
ENSG00000127922	SEM1	1.39391	6.79288	13.5632	2.22e-36	2.67e-35	71.5234
ENSG00000127928	GNGT1	5.29954	0.891446	25.8668	2.83e-97	4.08e-95	211.271
ENSG00000127946	HIP1	-1.32174	5.74191	-12.4265	1.94e-31	1.81e-30	60.2126
ENSG00000127951	FGL2	-1.89186	4.29991	-9.29959	3.25e-19	1.55e-18	32.294
ENSG00000127954	STEAP4	-4.27094	4.30332	-15.6122	8.67e-46	1.61e-44	93.0853
ENSG00000127989	MTERF1	1.16454	3.7527	12.2093	1.6e-30	1.43e-29	58.1126
ENSG00000127990	SGCE	-1.6924	4.14213	-9.44786	9.68e-20	4.76e-19	33.4935
ENSG00000128011	LRFN1	1.35959	2.33685	7.7677	3.91e-14	1.37e-13	20.7493
ENSG00000128016	ZFP36	-2.49668	7.53147	-15.3519	1.46e-44	2.58e-43	90.2742
ENSG00000128045	RASL11B	1.3585	1.95113	6.98526	8.2e-12	2.5e-11	15.4943
ENSG00000128050	PAICS	2.05618	7.16398	18.8895	8.93e-62	3.4e-60	129.764
ENSG00000128052	KDR	-2.79136	4.21474	-19.1903	2.78e-63	1.12e-61	133.221
ENSG00000128059	PPAT	2.05365	4.46039	19.1245	5.95e-63	2.35e-61	132.464
ENSG00000128165	ADM2	2.61835	3.06239	14.2449	1.91e-39	2.66e-38	78.5457
ENSG00000128203	ASPHD2	1.04392	2.46924	8.34847	5.57e-16	2.19e-15	24.9379
ENSG00000128218	VPREB3	1.20609	0.0433598	5.43972	8.03e-08	1.84e-07	6.52451
ENSG00000128242	GAL3ST1	-2.08204	-1.0029	-10.1195	3.38e-22	1.91e-21	39.0952
ENSG00000128268	MGAT3	-3.17883	2.86766	-12.1731	2.28e-30	2.01e-29	57.7655
ENSG00000128274	A4GALT	1.00955	5.47275	5.05875	5.75e-07	1.23e-06	4.61904
ENSG00000128284	APOL3	-2.20231	4.45642	-12.4467	1.59e-31	1.5e-30	60.409
ENSG00000128298	BAIAP2L2	2.81018	1.68943	13.6206	1.23e-36	1.5e-35	72.1082
ENSG00000128422	KRT17	6.1656	9.68965	16.7295	3.91e-51	9.14e-50	105.346
ENSG00000128482	RNF112	-1.0495	-0.425967	-6.51285	1.66e-10	4.64e-10	12.548
ENSG00000128510	CPA4	2.79176	0.714926	7.93816	1.15e-14	4.18e-14	21.9538
ENSG00000128512	DOCK4	-2.53149	4.13878	-19.9136	6.37e-67	3e-65	141.577
ENSG00000128536	CDHR3	-2.56906	1.97175	-12.6145	3.06e-32	3e-31	62.046
ENSG00000128564	VGF	1.70267	-1.52723	6.87653	1.66e-11	4.96e-11	14.8008
ENSG00000128567	PODXL	-2.16863	5.56087	-15.1961	7.83e-44	1.33e-42	88.6014
ENSG00000128578	STRIP2	1.10971	2.0259	6.45706	2.34e-10	6.48e-10	12.2117
ENSG00000128591	FLNC	-1.75126	3.46458	-8.50993	1.64e-16	6.65e-16	26.1442
ENSG00000128602	SMO	2.1708	5.12532	11.5922	5.77e-28	4.47e-27	52.2671
ENSG00000128610	FEZF1	3.72451	0.179178	10.2713	9.07e-23	5.27e-22	40.3984
ENSG00000128626	MRPS12	1.53503	5.43234	13.626	1.17e-36	1.42e-35	72.1633
ENSG00000128641	MYO1B	-1.23827	7.05375	-9.943	1.53e-21	8.34e-21	37.5969
ENSG00000128645	HOXD1	-1.323	-0.640588	-6.40535	3.21e-10	8.79e-10	11.9022
ENSG00000128654	MTX2	1.03769	5.32356	13.6409	1e-36	1.23e-35	72.3154
ENSG00000128683	GAD1	3.12908	0.922999	11.3573	5.17e-27	3.8e-26	50.0899
ENSG00000128709	HOXD9	1.73306	1.36891	7.21955	1.73e-12	5.49e-12	17.0197
ENSG00000128710	HOXD10	4.24492	1.33274	13.2871	3.69e-35	4.18e-34	68.7282
ENSG00000128713	HOXD11	4.97496	0.463343	15.9521	2.12e-47	4.25e-46	96.7821
ENSG00000128714	HOXD13	5.0321	0.526646	11.4495	2.2e-27	1.65e-26	50.9409
ENSG00000128739	SNRPN	-1.28069	4.76769	-8.50753	1.67e-16	6.77e-16	26.1261
ENSG00000128815	WDFY4	-2.41363	3.24162	-11.7497	1.31e-28	1.05e-27	53.7413
ENSG00000128833	MYO5C	-2.01948	4.36468	-12.2103	1.59e-30	1.41e-29	58.1223
ENSG00000128849	CGNL1	-3.60518	3.86523	-19.6386	1.55e-65	6.94e-64	138.392
ENSG00000128872	TMOD2	-1.24254	3.4568	-9.00799	3.39e-18	1.53e-17	29.9756
ENSG00000128917	DLL4	-2.17268	3.51172	-17.2206	1.6e-53	4.19e-52	110.823
ENSG00000128918	ALDH1A2	-3.41479	1.23628	-15.1613	1.14e-43	1.92e-42	88.229
ENSG00000128923	MINDY2	-1.02217	4.74632	-12.1692	2.36e-30	2.09e-29	57.7278
ENSG00000128944	KNSTRN	1.90626	4.57494	19.1099	7.04e-63	2.78e-61	132.296
ENSG00000128965	CHAC1	1.40146	2.51515	8.98435	4.09e-18	1.83e-17	29.7901
ENSG00000129003	VPS13C	-1.0389	5.74298	-11.645	3.52e-28	2.75e-27	52.7596
ENSG00000129048	ACKR4	-3.16854	-0.344405	-21.4591	9.17e-75	5.65e-73	159.581
ENSG00000129151	BBOX1	1.55461	0.516656	6.26463	7.52e-10	2.01e-09	11.0708
ENSG00000129152	MYOD1	1.33753	-3.01484	4.78284	2.22e-06	4.53e-06	3.31788
ENSG00000129159	KCNC1	1.071	-2.48453	5.12775	4.06e-07	8.8e-07	4.95487
ENSG00000129173	E2F8	3.25471	2.58052	25.2037	6.78e-94	8.56e-92	203.512
ENSG00000129194	SOX15	3.8486	3.52417	12.8716	2.4e-33	2.48e-32	64.5788
ENSG00000129195	PIMREG	4.02758	3.14043	28.2225	3.38e-109	8e-107	238.651
ENSG00000129226	CD68	-1.62257	0.849845	-10.6697	2.71e-24	1.72e-23	43.8799
ENSG00000129235	TXNDC17	1.02142	5.49239	8.26448	1.05e-15	4.03e-15	24.3175
ENSG00000129244	ATP1B2	-2.58968	0.400637	-15.82	8.99e-47	1.75e-45	95.3422
ENSG00000129250	KIF1C	-1.59066	6.86853	-16.7865	2.07e-51	4.94e-50	105.979
ENSG00000129295	DNAAF11	-1.51348	0.790177	-8.4048	3.65e-16	1.45e-15	25.3567
ENSG00000129347	KRI1	1.05835	5.55767	10.9705	1.8e-25	1.22e-24	46.5661
ENSG00000129353	SLC44A2	-1.23944	7.34426	-13.0882	2.74e-34	2.98e-33	66.7335
ENSG00000129450	SIGLEC9	-2.0253	1.57903	-11.8909	3.42e-29	2.83e-28	55.0741
ENSG00000129455	KLK8	3.57245	0.142532	8.00326	7.17e-15	2.63e-14	22.4194
ENSG00000129465	RIPK3	-1.31643	2.58868	-9.77469	6.38e-21	3.35e-20	36.1854
ENSG00000129467	ADCY4	-2.70155	2.38983	-20.7375	4.29e-71	2.37e-69	151.154
ENSG00000129521	EGLN3	2.80182	5.8303	11.8918	3.39e-29	2.8e-28	55.0831
ENSG00000129538	RNASE1	-3.32615	6.67152	-18.1248	5.71e-58	1.85e-56	121.03
ENSG00000129595	EPB41L4A	-1.67375	2.55418	-11.8583	4.66e-29	3.82e-28	54.7655
ENSG00000129596	CDO1	-3.83886	-0.0752109	-16.4747	6.65e-50	1.47e-48	102.523
ENSG00000129654	FOXJ1	-3.07373	1.5805	-7.89493	1.57e-14	5.67e-14	21.6463
ENSG00000129657	SEC14L1	-1.08064	6.48923	-11.6936	2.22e-28	1.76e-27	53.2154
ENSG00000129675	ARHGEF6	-2.45	3.90323	-16.0204	1e-47	2.04e-46	97.5295
ENSG00000129749	CHRNA10	-1.14087	-0.773252	-8.69407	3.99e-17	1.68e-16	27.5415
ENSG00000129757	CDKN1C	-1.58844	3.2156	-9.77056	6.6e-21	3.47e-20	36.151
ENSG00000129810	SGO1	3.67215	2.34186	30.0754	1.88e-118	6.31e-116	259.901
ENSG00000129910	CDH15	-1.06458	-1.07198	-5.47622	6.6e-08	1.52e-07	6.71358
ENSG00000129946	SHC2	-1.03429	3.26448	-6.33987	4.78e-10	1.29e-09	11.5133
ENSG00000129951	PLPPR3	-2.59354	-1.22294	-9.65531	1.73e-20	8.9e-20	35.1947
ENSG00000129990	SYT5	2.0211	-1.00295	6.57329	1.14e-10	3.23e-10	12.9152
ENSG00000129991	TNNI3	1.30977	-0.240298	4.1851	3.32e-05	6.1e-05	0.731056
ENSG00000129993	CBFA2T3	-1.43296	2.58915	-8.11155	3.25e-15	1.22e-14	23.2004
ENSG00000130005	GAMT	1.30141	3.72763	7.46821	3.19e-13	1.06e-12	18.684
ENSG00000130037	KCNA5	-3.39327	-1.6288	-16.5532	2.78e-50	6.26e-49	103.391
ENSG00000130052	STARD8	-3.17168	2.70746	-21.7577	2.75e-76	1.79e-74	163.076
ENSG00000130054	NALF2	2.79331	1.15743	9.80594	4.9e-21	2.6e-20	36.4463
ENSG00000130055	GDPD2	2.2378	-0.616595	7.09056	4.1e-12	1.27e-11	16.1747
ENSG00000130164	LDLR	-1.76765	6.97458	-11.6041	5.16e-28	4.01e-27	52.3782
ENSG00000130176	CNN1	-2.20986	3.19693	-11.3502	5.53e-27	4.05e-26	50.0247
ENSG00000130204	TOMM40	1.30012	6.37374	14.0174	2.05e-38	2.73e-37	76.1833
ENSG00000130208	APOC1	-2.1925	5.47668	-9.74626	8.1e-21	4.23e-20	35.9488
ENSG00000130222	GADD45G	-1.14608	2.31698	-6.01277	3.32e-09	8.46e-09	9.62291
ENSG00000130224	LRCH2	-2.3126	1.21079	-11.84	5.55e-29	4.53e-28	54.5926
ENSG00000130226	DPP6	-3.59044	-2.02418	-16.3819	1.86e-49	4.04e-48	101.5
ENSG00000130287	NCAN	1.03784	-2.97851	5.54924	4.46e-08	1.04e-07	7.09532
ENSG00000130294	KIF1A	3.01942	1.54882	6.23924	8.75e-10	2.33e-09	10.9225
ENSG00000130299	GTPBP3	1.29903	4.38322	12.644	2.29e-32	2.26e-31	62.3356
ENSG00000130303	BST2	-1.03464	6.08243	-4.53415	7.1e-06	1.39e-05	2.20269
ENSG00000130307	USHBP1	-3.25787	0.671749	-27.3174	1.24e-104	2.43e-102	228.172
ENSG00000130396	AFDN	-1.02398	6.45285	-11.6362	3.82e-28	2.99e-27	52.6772
ENSG00000130413	STK33	-2.10503	1.45727	-10.1845	1.93e-22	1.1e-21	39.6512
ENSG00000130427	EPO	1.09975	-2.73558	6.22305	9.64e-10	2.55e-09	10.8282
ENSG00000130433	CACNG6	-2.93894	-1.88184	-10.0135	8.4e-22	4.63e-21	38.193
ENSG00000130487	KLHDC7B	1.37451	2.44619	4.84466	1.65e-06	3.4e-06	3.60359
ENSG00000130513	GDF15	-1.24063	3.72081	-4.77359	2.32e-06	4.72e-06	3.27541
ENSG00000130517	PGPEP1	-1.03248	4.33704	-9.47137	7.98e-20	3.94e-19	33.6849
ENSG00000130518	IQCN	-2.84963	1.64718	-13.3438	2.08e-35	2.39e-34	69.3004
ENSG00000130520	LSM4	1.14701	6.71078	12.1748	2.24e-30	1.98e-29	57.7814
ENSG00000130522	JUND	-1.70825	6.59882	-16.0345	8.57e-48	1.76e-46	97.6829
ENSG00000130528	HRC	-2.40397	-1.12467	-14.0943	9.22e-39	1.25e-37	76.9799
ENSG00000130540	SULT4A1	3.12598	-0.149288	9.52183	5.26e-20	2.62e-19	34.097
ENSG00000130584	ZBTB46	-1.05247	3.04292	-9.05487	2.34e-18	1.06e-17	30.3447
ENSG00000130592	LSP1	-1.27822	5.67527	-7.3761	6e-13	1.96e-12	18.0621
ENSG00000130598	TNNI2	-2.05728	0.344364	-9.69242	1.27e-20	6.59e-20	35.5017
ENSG00000130612	CYP2G1P	-1.28083	-3.0771	-8.66447	5.01e-17	2.1e-16	27.3154
ENSG00000130635	COL5A1	1.28492	7.85463	5.80272	1.1e-08	2.71e-08	8.45529
ENSG00000130653	PNPLA7	-1.93081	1.95678	-11.2505	1.39e-26	9.98e-26	49.1086
ENSG00000130675	MNX1	1.54911	-1.45149	5.96306	4.42e-09	1.12e-08	9.3433
ENSG00000130695	CEP85	1.40856	4.75144	15.0119	5.66e-43	9.26e-42	86.6326
ENSG00000130700	GATA5	-3.00315	-1.54948	-13.3925	1.27e-35	1.47e-34	69.7921
ENSG00000130701	RBBP8NL	2.51109	1.97105	14.3809	4.59e-40	6.62e-39	79.9659
ENSG00000130711	PRDM12	1.00058	-2.90813	7.22344	1.69e-12	5.35e-12	17.0454
ENSG00000130734	ATG4D	1.06896	4.66689	10.1754	2.09e-22	1.19e-21	39.5732
ENSG00000130755	GMFG	-2.43372	3.78262	-15.8003	1.11e-46	2.16e-45	95.1281
ENSG00000130762	ARHGEF16	1.36571	4.65281	9.27469	3.98e-19	1.88e-18	32.0939
ENSG00000130768	SMPDL3B	-1.22553	2.85776	-5.39972	9.93e-08	2.26e-07	6.31856
ENSG00000130775	THEMIS2	-1.99189	4.89329	-12.4864	1.08e-31	1.02e-30	60.7944
ENSG00000130810	PPAN	1.07097	2.5716	8.69494	3.96e-17	1.67e-16	27.5482
ENSG00000130821	SLC6A8	4.06727	7.47737	19.7351	5.07e-66	2.31e-64	139.509
ENSG00000130822	PNCK	5.46861	3.01871	17.1363	4.13e-53	1.06e-51	109.88
ENSG00000130826	DKC1	1.6792	6.75106	18.2185	1.96e-58	6.43e-57	122.096
ENSG00000130829	DUSP9	5.55265	2.28283	20.6504	1.19e-70	6.47e-69	150.139
ENSG00000130830	MPP1	-1.5101	4.24164	-10.5573	7.35e-24	4.54e-23	42.8885
ENSG00000130844	ZNF331	-1.76029	4.13874	-12.5963	3.66e-32	3.57e-31	61.8681
ENSG00000130948	HSD17B3	1.52183	-0.163022	5.59264	3.52e-08	8.31e-08	7.3243
ENSG00000130962	PRRG1	-1.74336	2.31401	-10.7303	1.57e-24	1.01e-23	44.4166
[truncated: 6,145 more rows]
